# Supplementary material for: Identification of Cilia Genes That Affect Cell-Cycle Progression Using Whole-Genome Transcriptome Analysis in Chlamydomonas reinhardtti
Source: G3 (Bethesda). 2013 Jun 1;3(6):979–91. doi: 10.1534/g3.113.006338 (PMC3689809; doi:10.1534/g3.113.006338)
Supplement: Supporting Information [file supp_g3.113.006338_TableS3.xlsx]

## Sheet: TableS3
Chlamydomonas Annotations			Human Annotations			FPKM values (transcript level)						Fold change normalized to pre levels					Expression Profile	FAP with 1 peptide	FAP with 2 or more peptides	Microarray	MTEC RNAseq
Locus Name	Gene Name	Locus	Accession	Gene Symbol	Annotation	pre	3 min	10 min	30 min	60 min		3 min	10 min	30 min	60 min
g2		chromosome_1:18765-20237				19.6563	178.697	14.8789	39.1675	22.7968		9.09108	0.756953	1.99262	1.15977		Pulse3
Cre01.g000650	AMX2	chromosome_1:89575-97537	NP_033720.2	AOC2	retina-specific copper amine oxidase isoform b precursor	2.73833	3.39167	2.7013	4.20929	12.0356		1.23859	0.986477	1.53717	4.39523		Stag60
Cre01.g001400	ZMP1	chromosome_1:218741-224662	NP_001129521.2	LMLN	leishmanolysin-like peptidase isoform 1	1.46356	3.89716	3.5719	1.54578	1.0064		2.66279	2.44056	1.05618	0.687638		Hump1				X
Cre01.g001650		chromosome_1:248745-253111	EAW54199.1	ANK3	ankyrin 3, node of Ranvier (ankyrin G), isoform CRA_a	2.67207	11.6888	16.9336	5.26459	3.50394		4.37444	6.33726	1.97023	1.31132		Hump1				X
Cre01.g001800		chromosome_1:313541-324653	AAH15147.1	NEK1	NEK1 protein	6.46538	6.99442	21.1048	17.6518	9.02567		1.08183	3.26428	2.7302	1.396		Hump2				X
g46		chromosome_1:329306-333421				14.7186	29.4275	38.2795	39.3588	33.3897		1.99934	2.60076	2.67409	2.26854		Arch1
Cre01.g002050		chromosome_1:333571-340433	XP_003960282.1	LOC101060704	PREDICTED: lysophosphatidic acid phosphatase type 6-like isoform	2.56179	3.76457	9.48912	18.3342	21.0803		1.46951	3.7041	7.15679	8.22874		Stag30				X
Cre01.g002100		chromosome_1:340481-344893				1.12837	0.899987	1.39561	2.99081	2.58811		0.797599	1.23684	2.65056	2.29367		Stag30
Cre01.g002550		chromosome_1:445085-451638	NP_006250.1	PRKG2	cGMP-dependent protein kinase 2	13.5866	51.851	72.6399	24.7203	13.141		3.81633	5.34644	1.81946	0.967203		Hump1
Cre01.g002600		chromosome_1:452175-455677				1.14763	2.87099	3.31551	1.55834	1.57748		2.50167	2.88901	1.35788	1.37455		Hump1
Cre01.g002900		chromosome_1:527089-528815				1.9045	2.20193	2.91023	3.83263	4.76619		1.15617	1.52808	2.01241	2.50259		Stag30
Cre01.g003150		chromosome_1:553685-559455				2.0739	1.4527	1.09817	4.21245	6.07544		0.700468	0.529519	2.03117	2.92948		Stag30
g78		chromosome_1:571709-577935	AAI39752.1	DNAJC2	DNAJC2 protein	9.20043	9.06609	8.18801	17.1175	34.618		0.985399	0.889959	1.86051	3.76265		Stag60
g86		chromosome_1:653606-662145	NP_065130.1	CAMK1D	calcium/calmodulin-dependent protein kinase type 1D isoform 1	7.31596	46.3145	84.8083	24.9829	9.31244		6.33061	11.5922	3.41485	1.27289		Arch2
g87		chromosome_1:662245-677613				2.05289	2.45475	14.6862	6.06194	2.66068		1.19575	7.15391	2.95288	1.29607		Pulse10
Cre01.g004200		chromosome_1:826412-833028				2.30093	20.7274	28.19	5.06975	2.83017		9.00827	12.2516	2.20335	1.23001		Hump1
Cre01.g004250	TCTEX1	chromosome_1:833154-834660	NP_006510.1	DYNLT1	dynein light chain Tctex-type 1	31.2168	122.613	210.749	229.206	86.416		3.92779	6.75114	7.34239	2.76825		Arch1	X		X
Cre01.g004350		chromosome_1:841528-850578	EAW64824.1	PTPN23	protein tyrosine phosphatase, non-receptor type 23, isoform CRA_c	9.85036	21.2485	29.4085	23.3262	9.42721		2.15713	2.98553	2.36806	0.957042		Arch1
Cre01.g004550	FAP190	chromosome_1:864598-870890				5.86216	52.214	109.798	51.7288	11.1287		8.90696	18.73	8.82419	1.8984		Arch2	X	X
Cre01.g005450	RSP10	chromosome_1:975626-977808	NP_543136.1	RSPH1	radial spoke head 1 homolog	29.312	114.33	221.488	287.343	139.291		3.90045	7.55622	9.80291	4.75201		Arch1	X	X
g140		chromosome_1:1012023-1021315				1.94969	4.31105	8.83595	10.2629	15.2904		2.21115	4.53198	5.26386	7.84248		Stag10
Cre01.g005850		chromosome_1:1021425-1024377	AAH05054.2	MMAB	Methylmalonic aciduria (cobalamin deficiency) cblB type	9.20685	7.06457	4.78971	58.406	267.587		0.767317	0.520233	6.34375	29.0639		Stag30	X	X
Cre01.g006100		chromosome_1:1049716-1051485				5.46626	5.01402	5.86057	11.4182	15.3716		0.917267	1.07214	2.08885	2.81209		Stag30
g194		chromosome_1:1458850-1470637	NP_068587.1	SLC5A7	high affinity choline transporter 1	3.7154	11.2708	7.23426	2.24022	1.14811		3.03354	1.9471	0.602955	0.309014		Pulse3
g199		chromosome_1:1500487-1508629				5.67131	3.99729	5.78605	14.2336	13.1349		0.704827	1.02023	2.50976	2.31603		Stag30
Cre01.g008150		chromosome_1:1561873-1574465				2.79583	2.47738	10.0629	21.6516	8.71962		0.886098	3.59925	7.74425	3.11879		Stag10
Cre01.g008350		chromosome_1:1593105-1597097				3.21989	32.7016	12.1236	2.70095	2.21828		10.1561	3.76522	0.838833	0.68893		Pulse3
Cre01.g008700		chromosome_1:1654165-1657157				2.84409	18.3667	24.9693	9.20817	4.78935		6.45785	8.77936	3.23765	1.68397		Arch2
Cre01.g009200		chromosome_1:1711137-1713965				1.05925	1.24036	3.0928	1.64868	0.89371		1.17098	2.9198	1.55646	0.84372		Pulse10
Cre01.g009350	AIH2	chromosome_1:1743155-1748134				0.861443	0.633429	2.14478	4.82913	8.61506		0.735312	2.48975	5.60586	10.0007		Stag10
Cre01.g009500		chromosome_1:1763025-1771764	NP_065130.1	CAMK1D	calcium/calmodulin-dependent protein kinase type 1D isoform 1	10.5816	21.383	39.0395	9.86849	9.01115		2.02077	3.68938	0.932608	0.851587		Hump1
Cre01.g009550		chromosome_1:1772264-1777666				5.24564	16.6928	35.848	32.8388	41.2449		3.18222	6.83387	6.26021	7.8627		Stag3
Cre01.g009800	FAP289	chromosome_1:1821958-1824924				10.1876	241.949	186.357	45.6802	8.48217		23.7494	18.2925	4.4839	0.832597		Pulse3	X	X	X
Cre01.g009850		chromosome_1:1825054-1830816				6.2273	50.1835	90.033	22.7153	7.26733		8.05863	14.4578	3.6477	1.16701		Arch2	X	X
Cre01.g010250		chromosome_1:1877170-1895794	AAQ57274.1	PPTC7	T-cell activation protein phosphatase 2C-like protein	1.76224	0.427409	1.25532	6.05972	3.39301		0.242537	0.712343	3.43865	1.9254		Pulse30
Cre01.g010400		chromosome_1:1945727-1947403				239.66	133.526	123.802	437.247	673.381		0.557148	0.516573	1.82445	2.80973		Stag60	X	X
Cre01.g010450		chromosome_1:1947891-1950454				10.8656	17.5705	22.2929	30.6827	25.0034		1.61708	2.0517	2.82384	2.30115		Stag10
g268		chromosome_1:1987308-1990854	EAL23716.1	USP42	ubiquitin specific protease 42	6.49378	14.1155	18.5152	13.9771	11.6589		2.1737	2.85122	2.15238	1.79539		Arch2
Cre01.g011100		chromosome_1:2063909-2075095	AAH35638.1	LSS	Lanosterol synthase (2,3-oxidosqualene-lanosterol cyclase)	8.02271	8.47722	15.5866	28.4406	18.8544		1.05665	1.94281	3.54501	2.35013		Stag30
Cre01.g011600		chromosome_1:2132465-2137707	AAH09460.1	KLHDC3	KLHDC3 protein	5.2632	27.2197	16.1494	2.75962	2.87821		5.1717	3.06836	0.524324	0.546856		Pulse3				X
Cre01.g012500	PRA1	chromosome_1:2289191-2291906	AAP97229.1	RABAC1	AF112996_1 prenylated RAB acceptor 1	25.9971	61.1984	79.4482	60.63	36.7154		2.35405	3.05604	2.33218	1.41229		Arch2
Cre01.g012700		chromosome_1:2317317-2326915	ACR24650.1	KCNH2	voltage-gated potassium channel subfamily H isoform 3.1	0.208012	1.58897	3.0526	0.136148	0.032145		7.63884	14.6751	0.65452	0.154534		Pulse10
Cre01.g012800	FAP230	chromosome_1:2339126-2342554				5.2552	24.1587	47.2176	45.5616	12.4138		4.5971	8.98493	8.66981	2.36219		Hump2			X
Cre01.g013900		chromosome_1:2464736-2469986				16.3557	34.8361	57.7929	34.8205	21.648		2.12991	3.5335	2.12895	1.32358		Arch2
Cre01.g014100		chromosome_1:2484310-2487446				8.56509	7.93232	6.62324	22.8051	20.6316		0.926122	0.773283	2.66256	2.4088		Stag30	X	X
Cre01.g015500		chromosome_1:2647604-2649759	AAT73058.1	MCTP1	MCTP1L	16.5767	142.702	149.247	28.5559	12.3843		8.60859	9.00342	1.72265	0.747091		Hump1				X
Cre01.g015850	FAP68	chromosome_1:2682934-2686094				11.7637	86.8341	151.255	87.6678	27.556		7.38153	12.8578	7.4524	2.34246		Arch1	X	X
Cre01.g017100		chromosome_1:2837482-2844924				1.15714	2.03721	7.06495	6.0512	0.784049		1.76056	6.10553	5.22945	0.677575		Hump2
Cre01.g017550		chromosome_1:2884402-2889224	AAI15016.1	ERBB2IP	ERBB2IP protein	1.45349	0.603048	0.772782	1.97219	3.93127		0.414897	0.531673	1.35687	2.70471		Stag60
Cre01.g017650		chromosome_1:2901180-2905799				7.78872	51.864	103.637	91.9251	32.5439		6.65886	13.306	11.8023	4.17834		Arch1	X	X
g417		chromosome_1:2901180-2905976				1.30382	3.98305	5.32791	14.3456	8.51117		3.05491	4.08638	11.0027	6.52787		Arch1
Cre01.g017700		chromosome_1:2908726-2918016	AAC51267.1	-	putative p150	7.60288	65.0243	5.67112	13.7605	7.80264		8.55259	0.745917	1.80991	1.02627		Pulse3
Cre01.g017950		chromosome_1:2943240-2948156	AAI15016.1	ERBB2IP	ERBB2IP protein	2.34634	0.674413	0.848412	3.00485	6.93589		0.287432	0.36159	1.28065	2.95605		Stag60
Cre01.g018700		chromosome_1:3034729-3040215				4.56716	6.43403	9.52654	13.7798	10.659		1.40876	2.08588	3.01715	2.33384		Stag10
Cre01.g018750		chromosome_1:3040345-3051369				4.09045	11.3893	35.7946	18.5755	7.09561		2.78436	8.75077	4.54119	1.73468		Arch2	X	X
Cre01.g018850		chromosome_1:3055130-3058735	EAX05818.1	CNOT6L	CCR4-NOT transcription complex, subunit 6-like, isoform CRA_a	1.00695	1.66549	8.00636	8.41689	6.38762		1.65399	7.9511	8.3588	6.34353		Stag10
Cre01.g018900		chromosome_1:3058875-3065307	NP_004281.1	RNF14	E3 ubiquitin-protein ligase RNF14 isoform 1	4.39049	5.85968	38.8037	27.2753	21.3021		1.33463	8.83813	6.21236	4.85187		Pulse10
Cre01.g019900		chromosome_1:3177709-3182115				2.56917	13.9708	30.7613	27.0611	8.67689		5.43787	11.9732	10.533	3.37731		Arch1	X	X
Cre01.g020700		chromosome_1:3275317-3276986				3.64175	24.9031	26.4172	6.12229	2.42814		6.83822	7.25399	1.68114	0.666751		Hump1			X
Cre01.g020800		chromosome_1:3290700-3293226				7.37817	99.5343	111.585	18.9413	4.89795		13.4904	15.1237	2.56721	0.663843		Hump1			X
Cre01.g021050	TIM22A	chromosome_1:3335756-3338198	NP_037469.2	TIMM22	mitochondrial import inner membrane translocase subunit Tim22	6.03192	5.39098	6.74338	16.9318	16.8739		0.893742	1.11795	2.80703	2.79743		Stag30
Cre01.g021950		chromosome_1:3434697-3465366	AAI17260.1	DNAH6	DNAH6 protein	1.25105	0.85856	2.43228	13.564	4.58126		0.686272	1.94419	10.8421	3.66193		Pulse30
Cre01.g022150	KCN3	chromosome_1:3482678-3488424	NP_000208.2	KCNA1	potassium voltage-gated channel subfamily A member 1	1.74779	11.7008	13.5677	2.92254	0.632177		6.69463	7.76277	1.67213	0.361701		Hump1
Cre01.g022750	FAP159	chromosome_1:3544129-3553206				4.35078	29.4351	70.4364	20.1008	7.39587		6.76548	16.1894	4.62005	1.6999		Arch2	X	X
Cre01.g023550	FAP234	chromosome_1:3643179-3661345	Q6ZRR7.2	LRRC9	Leucine-rich repeat-containing protein 9	2.41728	1.12448	1.41558	6.25391	2.76547		0.465184	0.585609	2.58717	1.14404		Pulse30
Cre01.g024300		chromosome_1:3766802-3770344	NP_065850.1	STAMBPL1	AMSH-like protease	9.01513	15.3506	24.4412	13.8558	12.0101		1.70276	2.71113	1.53695	1.33222		Pulse10
Cre01.g024500		chromosome_1:3783476-3797692	EAW66516.1	RTTN	rotatin, isoform CRA_a	0.26914	2.19537	6.86837	9.30582	6.92834		8.15698	25.5197	34.5761	25.7425		Stag3				X
Cre01.g024850	RDP2	chromosome_1:3846102-3847714	BAG58472.1	CDC25B	M-phase Inducer Phosphatase 2	3.14909	3.49522	8.64726	14.148	17.8435		1.10991	2.74596	4.49273	5.66624		Stag10
Cre01.g025400		chromosome_1:3892465-3910702	NP_001257903.1	HYDIN	hydrocephalus-inducing protein homolog isoform a	5.82404	7.87609	57.8836	65.2533	16.8407		1.35234	9.93874	11.2041	2.89158		Hump2	X	X		X
Cre01.g025450	FAP122	chromosome_1:3911196-3914171	AAH04816.2	IQCG	IQCG protein, partial	17.7363	45.7661	83.9296	62.8689	18.4571		2.58036	4.73208	3.54465	1.04064		Arch2	X			X
Cre01.g025600		chromosome_1:3927741-3930236				4.53543	55.5723	75.618	21.6269	7.94941		12.2529	16.6727	4.76843	1.75274		Hump1			X
Cre01.g026550	CCT7	chromosome_1:4060691-4065684	NP_006420.1	CCT7	T-complex protein 1 subunit eta isoform a	20.2866	69.7677	105.76	111.495	70.1034		3.4391	5.21329	5.49599	3.45565		Stag3			X
Cre01.g027300		chromosome_1:4139803-4141687				1.26753	6.08659	6.67957	12.5425	3.36151		4.80193	5.26975	9.89523	2.65202		Arch1
Cre01.g027950	IFT74	chromosome_1:4204162-4208957	NP_001092693.1	IFT74	intraflagellar transport protein 74 homolog isoform a	11.8964	54.4163	96.7333	86.6672	36.2491		4.57418	8.13131	7.28516	3.04706		Arch1	X	X	X	X
Cre01.g028650		chromosome_1:4270012-4279032				13.0638	23.6682	33.784	21.9379	16.7059		1.81174	2.58608	1.67929	1.27879		Pulse10
Cre01.g029150		chromosome_1:4309416-4311992	EAW95501.1	DNAAF1	leucine rich repeat containing 50, isoform CRA_b	10.9883	183.185	261.621	59.6002	4.01011		16.6709	23.8091	5.42397	0.364944		Arch2			X	X
Cre01.g029350		chromosome_1:4327586-4334812				6.9499	16.6246	34.8766	47.4693	15.4254		2.39206	5.01829	6.83021	2.21951		Arch1	X
Cre01.g029400		chromosome_1:4334922-4350481	NP_003296.1	TRPC3	short transient receptor potential channel 3 isoform b	3.07637	2.365	11.8089	9.8671	3.97354		0.768763	3.83858	3.20738	1.29163		Hump2
Cre01.g029750	FAK1	chromosome_1:4390587-4398402	NP_036225.2	AK5	adenylate kinase isoenzyme 5 isoform 2	18.8492	36.6461	59.763	83.3964	50.6035		1.94417	3.17059	4.4244	2.68465		Stag10	X	X		X
Cre01.g029800		chromosome_1:4398501-4402294				5.14477	59.1834	64.3217	10.8757	3.61095		11.5036	12.5023	2.11393	0.701868		Hump1	X
Cre01.g029850		chromosome_1:4402306-4406952	NP_055815.1	STK38L	serine/threonine-protein kinase 38-like	11.5277	33.0906	41.1618	12.8637	7.81967		2.87053	3.57069	1.11589	0.678337		Hump1				X
Cre01.g029900		chromosome_1:4407052-4416544	AAY40902.1	ABCG2	unknown	3.08538	4.62159	7.81122	2.80428	2.32518		1.4979	2.53169	0.908893	0.753612		Pulse10
Cre01.g029950		chromosome_1:4417040-4420842				27.3399	32.8076	38.8061	120.352	143.111		1.19999	1.41939	4.40206	5.23451		Stag30
Cre01.g030350	CGL41	chromosome_1:4460050-4462934				2.42352	20.5582	42.7369	11.3922	2.33706		8.48279	17.6342	4.70068	0.964325		Arch2
Cre01.g030500		chromosome_1:4476402-4482784	AAH23017.1	NPR2	NPR2 protein, partial	25.9444	125.199	110.524	33.7289	20.1136		4.82567	4.26003	1.30005	0.775258		Hump1
Cre01.g031650	CGLD12	chromosome_1:4604219-4609073				8.71819	4.32431	1.7093	7.95416	24.1938		0.49601	0.196061	0.912364	2.77509		Stag60
g722		chromosome_1:4634081-4642299	NP_443085.2	ADCK2	uncharacterized aarF domain-containing protein kinase 2	2.62741	1.86804	2.56499	11.6533	9.80876		0.710982	0.976243	4.43528	3.73324		Stag30
Cre01.g032050		chromosome_1:4654817-4656620	NP_005818.1	SLC35B1	solute carrier family 35 member B1	5.5713	3.88753	8.11359	17.4423	10.9423		0.697778	1.45632	3.13074	1.96405		Pulse30
Cre01.g032100		chromosome_1:4656735-4658889	NP_000073.1	ERCC8	DNA excision repair protein ERCC-8	1.50794	2.60299	4.56739	3.81135	4.69588		1.72619	3.02889	2.52752	3.1141		Stag10
Cre01.g032150	FAP187	chromosome_1:4663709-4670695	NP_001038941.1	WDR38	WD repeat-containing protein 38 isoform 2	11.1969	18.4834	44.6247	62.5661	24.4095		1.65076	3.98545	5.58781	2.18002		Stag10	X	X
Cre01.g032500	DNJ8	chromosome_1:4710219-4716241	NP_003306.3	DNAJC7	dnaJ homolog subfamily C member 7 isoform 1	5.95441	5.10178	8.83541	25.3588	26.1026		0.856807	1.48384	4.25883	4.38374		Stag30
Cre01.g033000		chromosome_1:4770113-4779379				4.23511	17.3549	41.2524	11.0913	5.24636		4.09786	9.74057	2.61889	1.23878		Arch2	X	X
Cre01.g033350		chromosome_1:4814603-4822049	AAA96830.1	ALDH1B1	aldehyde dehydrogenase	5.76422	7.01624	12.8612	25.9406	18.8423		1.21721	2.23121	4.50028	3.26884		Stag10	X			X
g759		chromosome_1:4836269-4840941	NP_005733.1	PDIA6	protein disulfide-isomerase A6 precursor	18.7646	16.2988	18.2436	44.2095	63.0751		0.868593	0.972235	2.35601	3.36139		Stag30
Cre01.g033700		chromosome_1:4865519-4872511				2.30185	1.30636	4.80379	6.63686	2.86113		0.567526	2.08693	2.88327	1.24297		Hump2
Cre01.g034050		chromosome_1:4905288-4910789	NP_004050.3	CCBL1	kynurenine--oxoglutarate transaminase 1 isoform a	5.41177	2.79112	2.06278	6.80044	15.5444		0.51575	0.381165	1.2566	2.87233		Stag60
g779		chromosome_1:4985962-5004358				2.7993	2.25834	16.891	19.6082	5.25692		0.806752	6.03401	7.00468	1.87794		Hump2	X
Cre01.g034550	FAP109	chromosome_1:5004616-5006325				20.4766	159.253	251.812	232.716	63.379		7.77732	12.2975	11.365	3.09519		Arch1	X	X	X
Cre01.g034600		chromosome_1:5006655-5015117	NP_055809.2	MAPKBP1	mitogen-activated protein kinase-binding protein 1 isoform a	2.54995	12.8931	19.9643	7.70636	3.66674		5.05622	7.82929	3.02216	1.43797		Arch2
Cre01.g035850	SEC24B	chromosome_1:5146405-5155857	AAH18928.1	SEC24C	SEC24 family, member C	5.16554	4.59068	4.93462	14.2751	14.2915		0.888713	0.955296	2.76353	2.7667		Stag30
Cre01.g036000		chromosome_1:5172422-5177015	NP_001229956.1	AKT2	RAC-beta serine/threonine-protein kinase isoform 2	4.9131	9.45331	13.2391	7.4457	4.7913		1.9241	2.69465	1.51548	0.975209		Pulse10
Cre01.g036150		chromosome_1:5192125-5197492	EAW66819.1	PPP2R3B	protein phosphatase 2 (formerly 2A), regulatory subunit B	8.50579	54.6564	75.6701	26.1821	12.9928		6.42579	8.8963	3.07815	1.52752		Arch2
Cre01.g036800		chromosome_1:5263648-5270964	NP_659464.3	KIF6	kinesin-like protein KIF6	4.07987	6.91961	21.1541	12.2998	3.34346		1.69604	5.18499	3.01475	0.819502		Hump2	X			X
Cre01.g036950		chromosome_1:5285896-5290902				2.65442	1.08173	1.7262	30.4941	149.027		0.40752	0.650312	11.488	56.143		Stag30
Cre01.g037000		chromosome_1:5291352-5296224	AAH16838.1	CPVL	Carboxypeptidase, vitellogenic-like	0.253669	1.72078e-06	1.62987e-06	1.47918	39.4468		6.78356e-06	6.42518e-06	5.83114	155.505		Stag30
Cre01.g037050		chromosome_1:5296272-5299124				6.89537	1.98457	0.466716	3.74712	61.8542		0.287812	0.0676854	0.543426	8.9704		Stag60
Cre01.g037700	FAD3	chromosome_1:5368062-5373836	NP_068373.1	FADS3	fatty acid desaturase 3	23.4691	30.9087	39.8786	67.8841	77.9948		1.317	1.6992	2.89249	3.3233		Stag30
Cre01.g037800		chromosome_1:5377217-5379815	AAH24223.2	TXNDC9	TXNDC9 protein	19.955	304.115	466.696	161.568	7.6698		15.24	23.3874	8.09662	0.384355		Arch2			X
Cre01.g038400	CRT2	chromosome_1:5458364-5461675	NP_004334.1	CALR	calreticulin precursor	90.5639	266.654	429.067	810.861	810.749		2.94437	4.73773	8.95347	8.95223		Stag3				X
Cre01.g038750	MOT7	chromosome_1:5495559-5498615	NP_689919.1	C7orf62	uncharacterized protein C7orf62	4.60103	32.4714	68.7074	53.3803	13.915		7.05742	14.933	11.6018	3.02432		Arch1	X	X
Cre01.g038900		chromosome_1:5509664-5512678	NP_001003794.1	MGLL	monoglyceride lipase isoform 2	0.0434223	0.605983	1.11417	1.51998	3.39985		13.9556	25.6589	35.0046	78.2973		Stag3
Cre01.g039200		chromosome_1:5532345-5534187	NP_073614.1	RABL5	rab-like protein 5 isoform a	14.8592	57.4812	97.8025	90.1036	31.3822		3.86839	6.58195	6.06383	2.11197		Arch1	X	X		X
Cre01.g039350		chromosome_1:5542787-5546603	NP_000932.3	POR	NADPH--cytochrome P450 reductase	15.9952	57.525	75.0243	30.0702	11.745		3.59639	4.69043	1.87995	0.734283		Hump1
Cre01.g039400		chromosome_1:5546715-5551593				19.6756	49.4624	52.2788	26.1146	18.9028		2.5139	2.65704	1.32726	0.960723		Hump1
Cre01.g039500	FAP89	chromosome_1:5555422-5565163	NP_060058.1	WDR5	WD repeat-containing protein 5	1.21085	0.632242	4.8823	11.6548	5.28449		0.522147	4.03213	9.6253	4.36428		Pulse30	X	X
Cre01.g040400		chromosome_1:5673023-5675438				7.85312	12.6643	17.3996	20.1865	13.2492		1.61265	2.21563	2.57051	1.68713		Hump2	X
Cre01.g040500		chromosome_1:5682193-5685404	NP_001177778.1	CNOT4	CCR4-NOT transcription complex subunit 4 isoform e	14.6056	45.9203	35.4164	18.3358	17.2095		3.14402	2.42485	1.2554	1.17828		Hump1
Cre01.g040600		chromosome_1:5693497-5704930				4.37651	13.7751	35.7773	12.6333	6.33918		3.14751	8.17485	2.88662	1.44846		Arch2	X	X
Cre01.g040650		chromosome_1:5704931-5712617				1.7024	3.20581	11.4713	4.65381	0.310571		1.88311	6.73831	2.73368	0.182431		Pulse10
Cre01.g040800		chromosome_1:5718727-5720949				0.880465	2.25136	5.05798	1.67116	1.04806		2.55701	5.74467	1.89804	1.19035		Pulse10
Cre01.g040850		chromosome_1:5720957-5734657				4.91252	7.85296	34.5951	11.4842	4.21525		1.59856	7.04223	2.33774	0.858063		Pulse10
Cre01.g040900		chromosome_1:5734757-5736669				18.466	34.9926	46.5896	32.4279	11.0614		1.89497	2.52299	1.75609	0.599014		Pulse10
Cre01.g041050	AOC6	chromosome_1:5743587-5750639	EAW63812.1	SLC7A2	solute carrier family 7 (cationic amino acid transporter, y+	1.64234	1.73251	2.93891	9.12487	13.0609		1.0549	1.78947	5.55602	7.95262		Stag30
g919		chromosome_1:5743587-5752303	EAW63812.1	SLC7A2	solute carrier family 7 (cationic amino acid transporter, y+	0.451403	0.580959	1.07236	2.97089	4.46615		1.28701	2.37562	6.58146	9.89393		Stag10
Cre01.g041256		chromosome_1:5776757-5783315				1.69002	4.16888	4.91771	3.03328	4.49906		2.46676	2.90985	1.79482	2.66213		UT3
Cre01.g041500		chromosome_1:5806357-5816599				3.05591	3.69572	10.9833	2.78057	1.76817		1.20937	3.59412	0.909899	0.578607		Pulse10	X
Cre01.g041950		chromosome_1:5883255-5889947				3.35466	6.34894	12.2622	8.10778	6.01932		1.89257	3.65527	2.41687	1.79432		Hump2
Cre01.g043750	BBS7	chromosome_1:6122588-6130017	NP_789794.1	BBS7	Bardet-Biedl syndrome 7 protein isoform a	4.88962	5.51966	13.0531	21.4249	10.9589		1.12885	2.66955	4.38171	2.24126		Stag10				x
Cre01.g043800		chromosome_1:6130043-6135545				2.80298	8.04528	18.7592	16.4734	6.16235		2.87026	6.69259	5.8771	2.1985		Arch1
Cre01.g044200		chromosome_1:6176933-6179095				2.76262	26.3023	51.6286	12.0456	1.17166		9.52078	18.6883	4.36021	0.424112		Arch2			X
Cre01.g044250		chromosome_1:6179403-6188537				2.9527	6.22906	13.1024	3.20218	2.77301		2.10961	4.43743	1.08449	0.939144		Pulse10
Cre01.g044900		chromosome_1:6301488-6309304				1.34794	4.8957	9.09514	3.01314	1.85443		3.63199	6.74744	2.23537	1.37575		Arch2	X
Cre01.g045350	FAP155	chromosome_1:6359147-6363883	AAH35022.1	TCTE1	T-complex-associated-testis-expressed 1	10.5626	73.4901	131.887	130.916	26.3113		6.95758	12.4862	12.3943	2.49099		Arch1	X	X	X	X
Cre01.g045500		chromosome_1:6372312-6385086				3.38691	4.95453	15.3553	6.5812	3.17363		1.46285	4.53372	1.94313	0.937028		Pulse10
g1032		chromosome_1:6467952-6478194				4.18405	6.85874	13.7327	7.97874	6.03679		1.63926	3.28215	1.90694	1.44281		Pulse10	X
Cre01.g047000		chromosome_1:6569357-6571907				5.19328	6.24702	17.7672	19.3289	22.8467		1.2029	3.42119	3.72191	4.39928		Stag10
Cre01.g046450		chromosome_1:6581275-6585780				0.0103626	0.018761	0	0.00567586	0.0352427		1.81045	0	0.547725	3.40095		Stag60
Cre01.g047550		chromosome_1:6641791-6644225	NP_942599.1	RAB6A	ras-related protein Rab-6A isoform b	11.2409	8.56723	10.3239	28.2751	30.0414		0.762148	0.918423	2.51538	2.67251		Stag30				X
Cre01.g047950	IFT27	chromosome_1:6674451-6676061	NP_001171172.1	IFT27	intraflagellar transport protein 27 homolog isoform 1	10.7118	44.9397	87.9191	100.942	26.9584		4.19535	8.20769	9.42344	2.5167		Arch1	X	X	X	X
Cre01.g048050		chromosome_1:6686607-6689572	NP_078940.2	PPCS	phosphopantothenate--cysteine ligase isoform a	3.99371	1.58833	1.78468	5.3667	10.2602		0.397708	0.446873	1.34379	2.56909		Stag60
Cre01.g048250		chromosome_1:6721201-6723924				0.528253	1.47441	2.84643	4.18487	1.03402		2.79111	5.38838	7.92209	1.95743		Arch2
Cre01.g048550		chromosome_1:6748962-6753424				1.04963	0.318438	0.214678	0.714657	5.80641		0.303381	0.204527	0.680866	5.53186		Stag60
Cre01.g049300		chromosome_1:6837509-6842234				2.3354	22.4777	39.9633	9.99904	3.55732		9.62478	17.112	4.28151	1.52322		Arch2
Cre01.g049950		chromosome_1:6928625-6936822	NP_612195.1	PCSK6	proprotein convertase subtilisin/kexin type 6 isoform c preproprotein	4.29328	11.1594	23.1803	3.93827	1.31476		2.59927	5.39921	0.91731	0.306237		Pulse10	X
Cre01.g050650		chromosome_1:7015845-7025077				3.8974	8.9801	16.754	7.39541	4.64887		2.30413	4.29876	1.89752	1.19281		Hump1
g1126		chromosome_1:7046334-7052187	NP_002700.1	PPP1CB	serine/threonine-protein phosphatase PP1-beta catalytic subunit	0.000109356	9.50091e-05	5.6828	0.000189517	3.39039		0.868806	5.2	1.73303	3.1		UT1
Cre01.g051050	FAP225	chromosome_1:7066455-7071310				5.40814	51.1338	88.579	31.1606	12.1386		9.45497	16.3788	5.7618	2.24451		Arch2	X	X
Cre01.g051250	DLC4	chromosome_1:7093794-7096710	AAH08437.1	CALM2	Calmodulin 2 (phosphorylase kinase, delta)	25.6025	82.0987	142.17	195.62	98.0043		3.20667	5.55297	7.64066	3.82792		Arch1	X	X		X
Cre01.g051400	ERD2A	chromosome_1:7109945-7112877	NP_006845.1	KDELR2	ER lumen protein retaining receptor 2 isoform 1	22.041	19.6389	33.8117	82.0045	88.0397		0.891017	1.53404	3.72054	3.99436		Stag30
g1139		chromosome_1:7112967-7115155	NP_078908.1	SAP30L	histone deacetylase complex subunit SAP30L isoform 1	0.123161	6.35475	0.0141882	6.45099	11.0988		5.16	0.1152	5.24	9.01		UT2
Cre01.g051950	ASP2	chromosome_1:7221794-7226310	NP_036237.2	BACE2	beta-secretase 2 isoform A preproprotein	8.21333	9.68944	13.8472	25.1397	20.8724		1.17972	1.68594	3.06084	2.54128		Stag30
Cre01.g052050		chromosome_1:7231250-7233554				8.89265	8.18154	14.8737	36.4984	30.752		0.920034	1.67258	4.10433	3.45814		Stag30
Cre01.g052150	ANK2	chromosome_1:7236154-7244350	EAW54200.1	ANK3	ankyrin 3, node of Ranvier (ankyrin G), isoform CRA_b	2.44909	13.262	40.5142	25.735	5.72687		5.41507	16.5426	10.508	2.33837		Arch1	X	X
Cre01.g052750		chromosome_1:7311840-7342424				2.11036	0.820789	1.09212	8.17594	2.53579		0.388933	0.517504	3.87419	1.20159		Pulse30	X
Cre01.g053000	GPD2	chromosome_1:7373685-7379583	NP_055956.1	GPD1L	glycerol-3-phosphate dehydrogenase 1-like protein	5.62626	23.6363	9.2118	11.4607	8.83338		4.20107	1.63729	2.037	1.57003		UT4				X
Cre01.g053288		chromosome_1:7418241-7422877	NP_003720.1	RTCA	RNA 3'-terminal phosphate cyclase isoform b	4.9972	2.62173	17.5144	20.9401	10.5908		0.52464	3.50484	4.19037	2.11935		Stag10
g1229		chromosome_1:7679929-7683441	NP_004057.1	CETN1	centrin-1	7.61352	58.1239	95.6636	37.6762	12.3762		7.6343	12.565	4.94859	1.62556		Arch2
g1250		chromosome_1:7831658-7836400				1.25112	1.16151	1.28331	2.1604	3.44978		0.928376	1.02573	1.72677	2.75735		Stag60
g1261		chromosome_1:7881272-7884412	NP_003208.2	TMBIM6	bax inhibitor 1 isoform 1	14.1059	49.02	102.07	143.635	106.968		3.47514	7.23598	10.1826	7.58321		Arch1
g1272		chromosome_1:7937776-7945698	NP_060732.2	IFT122	intraflagellar transport protein 122 homolog isoform 3	14.4307	29.0877	69.1431	88.4701	43.6644		2.01568	4.79139	6.13069	3.0258		Arch1	X	X		X
g1280	PPR5	chromosome_1:7964896-7970623				6.04265	29.6253	63.6111	51.9055	19.8211		4.9027	10.527	8.58986	3.2802		Arch1	X	X
g1285		chromosome_1:7994481-8001216				3.62905	21.5321	38.4848	12.6541	6.01548		5.93326	10.6046	3.48689	1.65759		Arch2	X
Cre10.g417750		chromosome_10:41125-45377				19.1996	46.0636	66.1577	41.0982	21.1868		2.3992	3.44579	2.14058	1.1035		Arch2
Cre10.g418150	FAP178	chromosome_10:81435-84079	NP_653245.2	SPATA4	spermatogenesis-associated protein 4	11.9926	94.4917	163.702	111.984	28.0293		7.87917	13.6503	9.33776	2.33722		Arch1			X
Cre10.g418850		chromosome_10:158711-161435				1.12325	0.648647	0.0662563	1.14175	2.99477		0.577473	0.0589862	1.01647	2.66617		Stag60				X
Cre10.g419700	CGL6	chromosome_10:274793-278057				8.08682	16.2387	26.7169	16.3263	7.92788		2.00805	3.30376	2.01888	0.980346		Arch2
Cre10.g419800	PIS1	chromosome_10:281227-284436	NP_006310.1	CDIPT	CDP-diacylglycerol--inositol 3-phosphatidyltransferase	9.40461	21.3665	26.9631	19.9223	11.9968		2.27192	2.86701	2.11835	1.27563		Arch2
g10405		chromosome_10:373197-381233				0.0011759	3.41943	0.00100382	0.00108281	4.03444		2.91	0.853661	0.920835	3.43		UT5
Cre10.g420800	FAP46	chromosome_10:437422-452974	AAH44661.1	TTC40	C10orf93 protein	5.17847	10.0378	51.1954	33.9889	7.72733		1.93837	9.8862	6.5635	1.4922		Hump2	X	X		X
Cre10.g421950	TEF26	chromosome_10:624895-632672				7.35255	31.0382	70.3481	11.0451	3.79361		4.22142	9.56785	1.50221	0.515958		Pulse10	X
Cre10.g422050		chromosome_10:640171-645093	NP_919442.1	RNF126	RING finger protein 126	5.30691	14.0402	9.31454	7.03829	11.623		2.64565	1.75517	1.32625	2.19016		UT5
Cre10.g422300	PRX6	chromosome_10:676379-678971	AAA50465.1	PRDX2	enhancer protein	5.09621	6.32182	5.3608	7.2306	15.3646		1.24049	1.05192	1.41882	3.01491		Stag60
Cre10.g422450		chromosome_10:700951-706603	NP_001171649.1	GYG1	glycogenin-1 isoform 2	6.05923	14.8887	32.7091	31.2469	11.7668		2.45719	5.39823	5.15691	1.94196		Arch2
Cre10.g422718		chromosome_10:730986-734240				3.49584	10.3534	10.606	7.38089	4.59266		2.96163	3.03389	2.11134	1.31375		Arch2
Cre10.g422750	MOT10	chromosome_10:738436-746320	AAV38495.1	PSMD10	proteasome (prosome, macropain) 26S subunit, non-ATPase, 10	3.09486	36.8083	62.0451	18.9576	7.15769		11.8934	20.0478	6.12551	2.31277		Arch2
Cre10.g423600		chromosome_10:835434-847080	AAH52268.2	TAF5	TAF5 RNA polymerase II, TATA box binding protein (TBP)-associated	0.201969	1.01306	10.3872	5.30642	0.326586		5.01592	51.4297	26.2734	1.61701		Arch2	X
Cre10.g423950		chromosome_10:875855-878712	NP_291020.1	SYS1	protein SYS1 homolog isoform a	7.46891	36.9889	64.4618	22.7936	10.7386		4.95238	8.63068	3.0518	1.43777		Arch2
Cre10.g424000		chromosome_10:878714-881870				5.50027	53.6869	99.1821	31.2188	10.3198		9.76078	18.0322	5.67587	1.87624		Arch2
Cre10.g424250	FAP90	chromosome_10:901530-903901				43.0242	385.721	626.457	373.015	83.4374		8.96521	14.5606	8.66989	1.93931		Arch2	X	X	X
Cre10.g424300		chromosome_10:904050-910532	EAW62668.1	KIF27	kinesin family member 27, isoform CRA_b	2.79819	23.326	45.0596	10.4909	4.38182		8.3361	16.1031	3.74917	1.56595		Arch2				X
Cre10.g424350		chromosome_10:910580-915628				2.02467	9.52429	13.0364	2.84999	4.1858		4.70412	6.43878	1.40763	2.0674		Hump1
g10497		chromosome_10:931226-946037	AAI21161.1	C14orf166B	Chromosome 14 open reading frame 166B	5.0329	8.60586	42.1075	27.7429	10.5906		1.70992	8.36645	5.51231	2.10427		Stag10
Cre10.g425400		chromosome_10:1085079-1090125				1.58854	0.939875	0.960488	2.36014	4.00473		0.59166	0.604636	1.48573	2.52101		Stag60
Cre10.g426950		chromosome_10:1267437-1271690	AAB29308.1	CYP24A1	25-hydroxyvitamin D 24-hydroxylase cytochrome P450 subunit	1.18031	2.6806	9.6921	12.7751	5.49132		2.2711	8.21149	10.8235	4.65244		Arch1
Cre10.g427250	PRO1	chromosome_10:1286137-1287261				56.225	71.1661	101.714	162.004	219.218		1.26574	1.80905	2.88135	3.89894		Stag30	X	X
Cre10.g427300	RSP2	chromosome_10:1287307-1290784	NP_001256971.1	DYDC2	DPY30 domain-containing protein 2 isoform 2	15.2523	144.674	243.669	129.062	32.6459		9.48539	15.9759	8.46181	2.14039		Arch1	X	X		X
Cre10.g427750		chromosome_10:1333387-1340229	EAW64817.1	KIF9	kinesin family member 9, isoform CRA_d	2.44833	12.305	30.2476	6.08517	1.47422		5.02587	12.3544	2.48544	0.602133		Pulse10
Cre10.g428150		chromosome_10:1411129-1416731	NP_065154.2	ADCK1	uncharacterized aarF domain-containing protein kinase 1 isoform	1.57041	0.652259	0.695568	5.7348	7.93193		0.415343	0.442921	3.65179	5.05087		Stag30
Cre10.g428550		chromosome_10:1443564-1447780				5.16811	3.95162	1.47343	7.25053	40.901		0.764616	0.2851	1.40294	7.91411		Stag60
Cre10.g428600		chromosome_10:1447890-1451822				1.16437	0.417335	0.228563	1.63525	6.47324		0.358421	0.196298	1.40441	5.55944		Stag60
g10586		chromosome_10:1458454-1464380	NP_060521.4	WDR60	WD repeat-containing protein 60	8.50949	12.269	27.0271	44.8549	20.7723		1.4418	3.17611	5.27116	2.44107		Stag10	X	X		X
g10588		chromosome_10:1471423-1475670				0.462787	2.30414	8.94105	6.24529	4.42591		4.97883	19.32	13.495	9.5636		Arch1
g10589		chromosome_10:1475724-1480100				2.18326	1.06947	0.923494	3.49751	8.71687		0.48985	0.422989	1.60197	3.99259		Stag60
g10591		chromosome_10:1484714-1489960				5.70534	20.4579	23.5182	9.32617	6.90068		3.58575	4.12214	1.63464	1.20951		Hump1
Cre10.g428850		chromosome_10:1510871-1511969	NP_006510.1	DYNLT1	dynein light chain Tctex-type 1	24.2866	107.72	189.079	248.883	116.61		4.43537	7.78532	10.2477	4.80141		Arch1
Cre10.g428966		chromosome_10:1519915-1528781	EAW56328.1	PRPF38B	PRP38 pre-mRNA processing factor 38 (yeast) domain containing	1.05655	0.622535	0.389543	2.13158	22.7362		0.589215	0.368693	2.01749	21.5193		Stag60
g10598		chromosome_10:1528835-1534011				13.0508	7.04855	26.997	72.6863	151.686		0.540086	2.06861	5.56949	11.6227		Stag10
Cre10.g429000		chromosome_10:1528835-1534021	NP_003328.1	UBE2B	ubiquitin-conjugating enzyme E2 B	4.3773	5.24134	13.5056	22.1775	49.8575		1.19739	3.08537	5.06648	11.39		Stag10
Cre10.g429600		chromosome_10:1610291-1613464	NP_079062.1	ZDHHC11	probable palmitoyltransferase ZDHHC11	10.9547	41.2128	57.337	14.5452	7.46809		3.76211	5.23401	1.32776	0.681725		Hump1				X
Cre10.g429800	COQ8	chromosome_10:1656485-1662311	NP_064632.2	ADCK3	chaperone activity of bc1 complex-like, mitochondrial	1.11083	0.703473	0.413207	2.87291	5.69605		0.633286	0.37198	2.58627	5.12774		Stag30
Cre10.g430650		chromosome_10:1734406-1738882				10.2842	39.3478	46.1901	14.453	8.13542		3.82604	4.49137	1.40536	0.79106		Hump1
g10636		chromosome_10:1739002-1761889				3.40859	2.24559	7.95778	15.9818	3.65269		0.658803	2.33463	4.68868	1.07161		Pulse30	X	X
Cre10.g431150	FAP256	chromosome_10:1829381-1835221	AAH01640.1	CEP104	KIAA0562 protein	8.33227	30.5777	66.0468	68.2457	9.53468		3.66979	7.92663	8.19053	1.14431		Arch2	X	X		X
Cre10.g431350		chromosome_10:1855022-1858550	NP_001139189.2	PNPLA1	patatin-like phospholipase domain-containing protein 1 isoform	31.5989	82.9854	118.837	78.1547	40.9799		2.62621	3.7608	2.47334	1.29688		Arch2
Cre10.g432050	FAP284	chromosome_10:1929346-1932797				3.51304	45.1331	77.9702	20.87	3.01013		12.8473	22.1945	5.94072	0.856845		Arch2
g10663		chromosome_10:1929346-1932928				0.193442	6.76152	3.52252	1.49779	2.29756		34.9537	18.2097	7.74284	11.8773		UT5	X	X
Cre10.g432770		chromosome_10:2028945-2032487				7.05511	70.8237	74.8193	26.8971	10.1253		10.0386	10.605	3.81243	1.43517		Hump1
Cre10.g432850	FAP77	chromosome_10:2037043-2039825				21.3723	166.463	286.817	277.774	68.2235		7.78873	13.42	12.9969	3.19215		Arch1	X	X	X
Cre10.g433600		chromosome_10:2157712-2165835	NP_005948.3	MTHFR	methylenetetrahydrofolate reductase	30.3983	19.0028	14.8359	56.1335	226.744		0.625127	0.48805	1.8466	7.4591		Stag60	X			X
Cre10.g433650		chromosome_10:2165985-2169687	NP_872349.1	NSUN6	putative methyltransferase NSUN6	0.0871152	0.162099	0.111764	3.71148	12.0218		1.86074	1.28294	42.6043	137.999		Stag60
g10703		chromosome_10:2204532-2216454	AAH63505.1	HUWE1	HUWE1 protein, partial	0.00704578	0.000263089	3.89841	3.42506	4.75232		0.0373399	5.53	4.86	6.74		Stag10
Cre10.g434250		chromosome_10:2256242-2259692				16.9855	11.2907	8.74437	48.144	50.1104		0.664726	0.514814	2.83442	2.95019		Stag30
Cre10.g434400	PF6	chromosome_10:2269086-2278032				11.1053	44.0938	100.47	116.416	30.4504		3.97052	9.04703	10.4829	2.74197		Arch1	X	X		X
Cre10.g434500		chromosome_10:2281752-2288694	AAC77369.1	AURKC	serine/threonine kinase 13	8.1616	32.1289	39.9955	12.1651	7.26252		3.93659	4.90045	1.49053	0.88984		Hump1
Cre10.g434600	FAP148	chromosome_10:2293402-2302279	EAW97608.1	APAF1	apoptotic peptidase activating factor, isoform CRA_f	20.0736	74.0466	150.486	53.5977	24.4338		3.68876	7.49671	2.67006	1.21721		Pulse10	X	X
Cre10.g435500	EFT2	chromosome_10:2409322-2412392	NP_005717.3	TSFM	elongation factor Ts, mitochondrial isoform 2 precursor	8.32791	3.2393	3.09864	24.748	29.8858		0.388969	0.372079	2.97169	3.58863		Stag30
Cre10.g436100	MLK1	chromosome_10:2477952-2484191	AAO33376.1	ZAK	AF465843_1 cervical cancer suppressor gene-4 protein	1.96205	41.8828	0.0023159	33.0454	18.7487		21.3464	0.00118035	16.8423	9.55567		UT4	X
Cre10.g438250		chromosome_10:2719854-2724856				1.95749	5.91342	15.3349	8.22929	4.30967		3.02092	7.83396	4.204	2.20163		Arch1
Cre10.g438450		chromosome_10:2738636-2742124				1.83039	0.853824	1.37753	4.21518	6.47436		0.466471	0.752588	2.30289	3.53715		Stag30
Cre10.g438500	FAP264	chromosome_10:2742508-2746209	AAI21161.1	C14orf166B	Chromosome 14 open reading frame 166B	8.07774	27.2511	46.2444	45.0828	25.1612		3.3736	5.72492	5.58112	3.11488		Arch1	X	X		X
Cre10.g439100	CCT1	chromosome_10:2793818-2798556	NP_110379.2	TCP1	T-complex protein 1 subunit alpha isoform a	33.9071	106.683	153.915	164.85	92.7484		3.14633	4.53931	4.86181	2.73537		Arch1			X
Cre10.g439550		chromosome_10:2827724-2831765	NP_001185464.1	OXR1	oxidation resistance protein 1 isoform 6	10.4693	12.6704	22.1995	43.8626	33.3873		1.21024	2.12044	4.18964	3.18907		Stag10
Cre10.g439750		chromosome_10:2849494-2864616	AAM22459.1	NLRC3	CARD15-like protein	2.57387	2.67364	18.9793	13.2667	4.01913		1.03876	7.37384	5.15438	1.56151		Hump2				X
Cre10.g439900	HSP70G	chromosome_10:2872784-2882936	NP_006380.1	HYOU1	hypoxia up-regulated protein 1 precursor	29.8791	36.2366	82.6867	152.829	190.639		1.21277	2.76738	5.11491	6.38035		Stag10
Cre10.g440550		chromosome_10:2951811-2972837	AAH38104.1	RCBTB1	RCBTB1 protein	3.44065	2.11728	9.79945	20.7643	7.96395		0.615372	2.84814	6.03499	2.31466		Pulse30
g10849		chromosome_10:2991331-2995927	NP_056511.2	GPX7	glutathione peroxidase 7 precursor	3.97489	5.95815	8.3945	13.4712	4.34657		1.49895	2.11188	3.38907	1.09351		Hump2
Cre10.g440950	FAP192	chromosome_10:2997691-3005361	AAK27307.2	IQCH	protein kinase NYD-SP5	5.03829	24.3563	62.2759	39.3838	12.0195		4.83424	12.3605	7.8169	2.38563		Arch1	X	X		X
Cre10.g441800		chromosome_10:3123805-3128397				3.70042	9.40283	9.29071	9.12661	9.42413		2.54102	2.51072	2.46637	2.54677		Stag3
Cre10.g441900	FAP145	chromosome_10:3151525-3153527				12.1216	31.8715	61.7548	37.5642	15.0874		2.62931	5.09461	3.09895	1.24467		Arch2				X
Cre10.g442700		chromosome_10:3212828-3217370	NP_006657.1	RUVBL2	ruvB-like 2	12.6391	85.0415	155.278	147.025	21.524		6.72845	12.2855	11.6326	1.70297		Arch2			X	X
Cre10.g442850		chromosome_10:3224987-3233668	AAH02432.1	TOP3B	Topoisomerase (DNA) III beta	4.74859	3.04774	2.47219	3.67692	15.8285		0.64182	0.520616	0.774318	3.33331		Stag60				X
Cre10.g442900		chromosome_10:3233768-3238970				0.713641	1.54324	2.77261	2.29705	4.55477		2.16249	3.88516	3.21878	6.38244		Stag10
Cre10.g443150		chromosome_10:3261188-3267136				2.00811	18.7004	18.6392	4.36047	1.8231		9.31244	9.28196	2.17143	0.907869		Hump1
Cre10.g443250	CCT3	chromosome_10:3269500-3275248	NP_005989.3	CCT3	T-complex protein 1 subunit gamma isoform a	38.568	116.573	161.62	169.547	76.2313		3.02253	4.19052	4.39605	1.97654		Arch2
Cre10.g443650		chromosome_10:3322298-3326420	NP_076988.1	ASPSCR1	tether containing UBX domain for GLUT4 isoform 1	3.82537	1.71707	0.717508	2.99835	11.4946		0.448864	0.187566	0.783807	3.00483		Stag60
Cre10.g443700		chromosome_10:3326468-3336890				4.9812	5.29684	3.10353	15.6277	9.25662		1.06337	0.623049	3.13734	1.85831		Pulse30	X	X
Cre10.g443750		chromosome_10:3336895-3338619				6.33136	6.09924	15.1903	26.8652	15.4305		0.963338	2.39922	4.2432	2.43715		Stag10	X	X
Cre10.g443950		chromosome_10:3357639-3362478	AAX93043.1	WDSUB1	unknown	2.68692	1.12681	2.95562	5.85417	15.5993		0.419369	1.1	2.17877	5.80564		Stag30
g10919		chromosome_10:3379416-3380442				0.534451	0.21547	0.330679	0.498886	3.2912		0.403161	0.618727	0.933455	6.15809		Stag60
Cre10.g444100		chromosome_10:3380496-3383262	AAX93043.1	WDSUB1	unknown	1.47194	0.901254	1.70753	2.75426	7.53978		0.61229	1.16005	1.87118	5.12234		Stag60				X
Cre10.g444400		chromosome_10:3404426-3409002	NP_055519.1	CEP104	centrosomal protein of 104 kDa	11.115	64.2082	110.866	40.438	13.4654		5.77672	9.97445	3.63815	1.21146		Arch2
Cre10.g444450	SSA17	chromosome_10:3409054-3416522	AAH00602.1	CEP164	CEP164 protein, partial	2.83691	1.7156	5.02927	13.9633	5.30065		0.604742	1.7728	4.92201	1.86846		Pulse30
Cre10.g444600		chromosome_10:3426182-3433546				3.30484	10.104	22.0877	8.4954	5.84883		3.05733	6.68344	2.57059	1.76978		Arch2
Cre10.g444850	CAV7	chromosome_10:3463072-3480036	NP_002968.1	SCN9A	sodium channel protein type 9 subunit alpha	5.23153	4.88546	25.8456	8.71275	3.67027		0.933849	4.94035	1.66543	0.701567		Pulse10	X
Cre10.g446400		chromosome_10:3727452-3732639	NP_112593.2	KATNAL2	katanin p60 ATPase-containing subunit A-like 2	5.99706	8.95198	11.3984	19.0528	21.443		1.49273	1.90066	3.17702	3.57559		Stag30
Cre10.g446700	ANK28	chromosome_10:3767427-3771122	EAW97334.1	ZDHHC17	zinc finger, DHHC-type containing 17, isoform CRA_d	4.05453	3.86203	9.66038	10.2488	9.42456		0.952522	2.38261	2.52774	2.32445		Stag10
Cre10.g447050		chromosome_10:3812490-3814657				3.94255	35.8682	56.932	37.8731	13.188		9.09772	14.4404	9.60624	3.34504		Arch1	X
g11001		chromosome_10:3829132-3832204				1.89314	2.3544	3.95231	4.86664	4.08002		1.24365	2.0877	2.57067	2.15516		Stag10
Cre10.g447500		chromosome_10:3850436-3856412	AAH41430.1	KIF21A	Similar to kinesin family member 21A, partial	1.00006	2.10879	4.86236	3.32513	1.47071		2.10866	4.86207	3.32493	1.47062		Arch2
Cre10.g447735		chromosome_10:3884856-3889342				2.49895	5.01526	12.1982	5.54117	2.30601		2.00695	4.88133	2.2174	0.922792		Pulse10
Cre10.g447800		chromosome_10:3894649-3898145	AAA35493.1	TROVE2	Ro ribonucleoprotein	3.31482	5.05682	34.091	42.6274	26.1484		1.52552	10.2844	12.8596	7.88833		Stag10
Cre10.g448200		chromosome_10:3919719-3925125	EAW58025.1	ARF3	ADP-ribosylation factor 3, isoform CRA_a	4.38192	2.71196	6.19209	12.8291	19.1871		0.618898	1.4131	2.92773	4.3787		Stag30
Cre10.g448850		chromosome_10:3986185-3992077	NP_004046.2	CAPN5	calpain-5	4.13541	27.6113	57.8027	31.8403	10.3241		6.6768	13.9775	7.69943	2.49651		Arch1	X	X
Cre10.g448900		chromosome_10:3992159-3995155				13.8185	28.2087	45.4991	46.0005	18.6348		2.04137	3.29262	3.32891	1.34854		Arch2
Cre10.g449200	ANK5	chromosome_10:4026894-4042865	NP_066267.2	ANK3	ankyrin-3 isoform 1	3.49348	6.49608	11.2592	5.58216	4.77177		1.85949	3.22292	1.59788	1.36591		Pulse10
Cre10.g449250	KAP1	chromosome_10:4042935-4050327	NP_001191443.1	KIFAP3	kinesin-associated protein 3 isoform 2	15.999	57.5051	108.7	83.0197	24.5951		3.59429	6.79417	5.18906	1.53729		Arch2	X	X		X
Cre10.g449700		chromosome_10:4083988-4094005				5.12509	16.3483	57.9203	21.8778	8.29459		3.18986	11.3013	4.26876	1.61843		Pulse10
g11061		chromosome_10:4205994-4211439				1.34994	6.76445	14.7946	5.81043	5.29678		5.01093	10.9595	4.30421	3.92372		Pulse10
Cre10.g450100		chromosome_10:4216799-4233761	NP_005468.1	HCN4	potassium/sodium hyperpolarization-activated cyclic nucleotide-gated	3.45426	2.43798	10.5408	8.61115	3.82746		0.705789	3.05154	2.49291	1.10804		Hump2
Cre10.g450350	IFT25	chromosome_10:4249661-4251349	NP_057210.2	HSPB11	heat shock protein beta-11	11.411	50.4546	105.715	118.853	30.2425		4.42158	9.26431	10.4157	2.65029		Arch1	X	X		X
Cre10.g450450	FAP18	chromosome_10:4255250-4258109				25.16	116.598	228.385	252.887	87.1039		4.63426	9.07731	10.0512	3.462		Arch1	X	X	X
Cre10.g452150		chromosome_10:4523231-4527237				4.25758	6.38694	12.7594	8.60401	7.914		1.50013	2.99687	2.02087	1.8588		Hump2
Cre10.g452650	TIM17	chromosome_10:4593374-4597741	NP_006326.1	TIMM17A	mitochondrial import inner membrane translocase subunit Tim17-A	24.315	24.1692	24.3332	74.5646	90.9673		0.994004	1.00075	3.06661	3.7412		Stag30
Cre10.g452850		chromosome_10:4612303-4616017				0.498574	1.26834	2.63822	3.36522	0.971893		2.54394	5.29153	6.74969	1.94935		Arch2
Cre10.g452950	TRP1	chromosome_10:4620507-4633319	NP_036603.1	TRPC5	short transient receptor potential channel 5	10.7018	11.3214	36.7269	32.0314	17.734		1.0579	3.43184	2.99309	1.6571		Hump2	X
g11126		chromosome_10:4643386-4653159	NP_001007528.1	LMBRD2	LMBR1 domain-containing protein 2	7.59901e-05	0.000139978	4.06966	0.000304457	7.50014		1.84206	5.36	4.00654	9.9		Stag10
Cre10.g453350		chromosome_10:4670336-4673977				8.0307	16.6451	40.6021	41.4121	30.7282		2.07268	5.05586	5.15672	3.82634		Arch1
Cre10.g454000		chromosome_10:4811617-4826539				2.38614	1.43467	7.34709	5.9677	2.28281		0.601251	3.07907	2.50098	0.956696		Hump2
Cre10.g456650		chromosome_10:5171489-5174913	AAH44787.1	MAOA	Monoamine oxidase A	1.75838	0.479182	0.254294	1.35649	13.5152		0.272513	0.144618	0.771443	7.68617		Stag60
Cre10.g457850		chromosome_10:5328575-5330561				8.59375	23.3711	38.9099	38.9727	19.939		2.71955	4.5277	4.53501	2.32017		Arch1
Cre10.g458600	FAP245	chromosome_10:5447278-5450396				6.79955	56.0696	91.1849	38.2314	10.6415		8.24608	13.4104	5.62264	1.56503		Arch2	X
Cre10.g458700		chromosome_10:5458006-5460318	EAW74197.1	STIP1	stress-induced-phosphoprotein 1 (Hsp70/Hsp90-organizing protein)	0.000448552	9.22544	19.9759	19.9635	1.96335		9.23	19.98	19.96	1.96		Hump2
Cre10.g459200	ACA4	chromosome_10:5504974-5511406	AAF26295.1	ATP2C1	AF181120_1 ATP-dependent Ca2+ pump PMR1	220.535	534.333	615.935	524.818	419.545		2.42289	2.79291	2.37975	1.9024		Arch2
g11297		chromosome_10:5710959-5715244	EAW56865.1	PAK4	p21(CDKN1A)-activated kinase 4, isoform CRA_e	2.45239	1.43333	2.3754	5.66699	8.2981		0.584463	0.968606	2.3108	3.38368		Stag30
Cre10.g461300		chromosome_10:5775339-5779751				1.29735	0.305368	1.31093	3.31824	1.87011		0.235378	1.01047	2.55771	1.44148		Pulse30
Cre10.g461850		chromosome_10:5866799-5879491				0.603736	0.420097	1.25035	3.34933	10.8661		0.695829	2.07102	5.54767	17.9981		Stag10
g11348		chromosome_10:6019725-6036137	NP_940927.2	KIF7	kinesin-like protein KIF7	3.23745	2.63573	17.0787	14.4926	7.21383		0.814138	5.27536	4.47655	2.22824		Stag10
Cre10.g463250		chromosome_10:6048939-6055115				2.59808	8.17133	31.8462	13.5546	5.68396		3.14514	12.2576	5.21716	2.18775		Pulse10
Cre10.g464200		chromosome_10:6181294-6189780				6.63973	31.5776	113.011	34.6865	29.1476		4.75586	17.0204	5.22408	4.38988		Pulse10	X
Cre10.g464550		chromosome_10:6224520-6231686	ADH51547.1	-	AGTRAP-BRAF fusion protein	15.6459	37.919	71.7908	46.1689	23.217		2.42357	4.58847	2.95086	1.4839		Arch2	X
Cre10.g465250	RSP11	chromosome_10:6307019-6309150	AAG59587.1	ROPN1L	AF239723_1 AKAP-associated sperm protein	17.1103	141.707	227.578	249.78	69.0413		8.28197	13.3006	14.5982	4.03507		Arch1	X	X	X	X
Cre10.g466000		chromosome_10:6434876-6435932	NP_001013003.1	COA6	cytochrome c oxidase assembly factor 6 homolog isoform 1	10.6908	14.146	10.1598	23.6354	26.7395		1.32319	0.950331	2.21082	2.50117		Stag30
Cre10.g466050		chromosome_10:6436032-6438648				0.0138137	0.0127521	8.48512	28.314	9.0816e-05		0.923149	6.14	20.5	0.00657434		Pulse30
Cre10.g466600		chromosome_10:6507526-6510262				0.761759	8.36852	9.83284	2.03827	0.506382		10.9858	12.9081	2.67574	0.664754		Arch2
Cre10.g466650	FAP252	chromosome_10:6510392-6513323				47.6439	395.419	612.105	497.699	132.648		8.29947	12.8475	10.4462	2.78415		Arch1	X	X	X
Cre10.g466950		chromosome_10:6533972-6537454				2.44838	3.55683	6.57911	8.87848	7.02825		1.45273	2.68713	3.62627	2.87057		Stag10
Cre10.g467000	IFT57	chromosome_10:6537469-6540862	NP_060480.1	IFT57	intraflagellar transport protein 57 homolog	27.2459	164.95	242.342	114.556	45.1858		6.05412	8.89462	4.20452	1.65844		Arch2	X	X	X	X
Cre10.g467050		chromosome_10:6540962-6543364	EAW52486.1	PIH1D1	hypothetical protein FLJ20643, isoform CRA_a	4.62996	17.1567	26.8062	13.8521	9.29523		3.70558	5.78973	2.99184	2.00763		Arch1
g11454		chromosome_11:30439-34699	NP_803877.2	NUDT14	uridine diphosphate glucose pyrophosphatase	13.4894	8.78135	15.3213	32.4286	73.1785		0.650982	1.1358	2.40401	5.42489		Stag30
g11455		chromosome_11:34835-37967				1.9083	1.45588	2.49158	4.07627	5.35818		0.76292	1.30565	2.13607	2.80783		Stag30
g11457		chromosome_11:40145-45687	AAB88881.1	CYP26A1	retinoic acid hydroxylase	26.849	53.3509	102.721	169.265	116.358		1.98707	3.82588	6.30433	4.33379		Stag10			X
g11476		chromosome_11:158293-167518	EAW59937.1	INPP5J	phosphatidylinositol (4,5) bisphosphate 5-phosphatase, A, isoform	6.19086	19.5923	37.3687	9.03523	2.53194		3.16471	6.03611	1.45945	0.40898		Hump1
g11489		chromosome_11:282108-294068	NP_001028732.1	DYX1C1	dyslexia susceptibility 1 candidate gene 1 protein isoform c	7.72878	15.3046	49.6159	24.0444	8.07038		1.98021	6.41963	3.11102	1.0442		Pulse10				X
g11490	FAP222	chromosome_11:294228-296621				37.2563	361.701	512.797	245.758	86.9115		9.70845	13.764	6.59641	2.3328		Arch1	X	X	X
g11510		chromosome_11:391609-402971				2.09864	10.9711	27.1572	12.0362	4.12145		5.22772	12.9404	5.73524	1.96387		Arch2	X	X
g11512		chromosome_11:411151-413586				18.2179	78.1056	132.795	104.493	46.9043		4.2873	7.28926	5.73573	2.57463		Arch1
g11520		chromosome_11:453754-457001				9.27709	6.84097	6.37713	26.9984	39.1097		0.737405	0.687406	2.91022	4.21573		Stag30
g11523		chromosome_11:470915-472941	EAW96032.1	MCTP1	multiple C2 domains, transmembrane 1, isoform CRA_b	2.73859	7.7808	5.6736	3.759	0.376183		2.84117	2.07172	1.3726	0.137364		Hump1
g11530		chromosome_11:520725-522587	AAH37292.1	ESYT3	FAM62C protein	1.61947	5.53897	4.14928	3.52251	0.670309		3.42024	2.56212	2.1751	0.413906		Arch2
g11546		chromosome_11:633841-641015	NP_079202.2	TTC26	tetratricopeptide repeat protein 26 isoform 1	12.1784	53.5724	106.927	103.88	29.0489		4.39897	8.78005	8.52986	2.38528		Arch1			X	X
g11552		chromosome_11:670569-674355				1.40683	2.77129	4.74804	2.39582	0.83185		1.96988	3.37499	1.70299	0.591294		Pulse10
g11561		chromosome_11:748856-754148	NP_065094.3	CPA6	carboxypeptidase A6 preproprotein	7.93921	9.97183	24.8683	24.2406	11.5369		1.25602	3.13234	3.05328	1.45315		Hump2
g11599		chromosome_11:1023545-1032387	EAW85351.1	NLRC3	NOD3 protein, isoform CRA_d	4.84556	4.24708	9.56891	18.5955	8.47778		0.876489	1.97478	3.83764	1.7496		Pulse30
g11622		chromosome_11:1196741-1201044				8.89136	22.8626	64.2393	75.283	59.6275		2.57133	7.22491	8.46698	6.70623		Arch1
g11623		chromosome_11:1201261-1206655				4.89288	8.65726	29.5209	33.8194	19.5486		1.76936	6.03344	6.91196	3.99532		Stag10	X
g11636		chromosome_11:1274575-1282091	EAW50745.1	HDAC6	histone deacetylase 6, isoform CRA_b	2.72639	1.46508	3.16612	9.41804	4.99168		0.53737	1.16129	3.4544	1.83088		Pulse30
g11640	VSP1	chromosome_11:1292714-1295811				10.0242	40.6108	60.9052	33.1671	18.3356		4.05128	6.07582	3.3087	1.82913		Arch2
g11651	IFT54	chromosome_11:1399366-1402841				20.4447	207.168	320.382	152.95	49.5512		10.1331	15.6707	7.48116	2.42367		Arch1			X
g11669		chromosome_11:1471161-1474971	AAH59174.1	TRAF3IP1	TRAF3IP1 protein	20.4469	69.0959	130.86	141.279	44.0324		3.37928	6.39999	6.90956	2.1535		Arch1	X	X	X	X
g11677		chromosome_11:1513868-1521100				6.66032	17.3343	29.7524	12.5547	7.7072		2.60262	4.46711	1.885	1.15718		Hump1
g11681		chromosome_11:1537130-1540162				3.71408	3.63043	8.52467	8.31508	12.6076		0.977478	2.29523	2.2388	3.39454		Stag10
g11715		chromosome_11:1723311-1729420	EAW50745.1	HDAC6	histone deacetylase 6, isoform CRA_b	5.74847	2.96464	4.41518	11.483	26.7584		0.515727	0.768062	1.99758	4.65487		Stag30
g11716		chromosome_11:1729487-1733313				1.46881	4.05281	5.2498	3.50767	3.58402		2.75925	3.57419	2.3881	2.44008		Arch1
g11737		chromosome_11:1840400-1846172	NP_851828.1	TAZ	tafazzin isoform 2	0.847218	0.31407	0.0693765	2.15176	4.43511		0.370707	0.0818874	2.53979	5.23491		Stag30
Cre11.g467950		chromosome_11:1850857-1860743				7.17941	30.4127	90.8991	79.3825	19.7404		4.2361	12.6611	11.057	2.74959		Arch1
Cre11.g468050		chromosome_11:1866543-1871276				2.14474	1.48432	5.39447	11.6099	8.93104		0.692075	2.51521	5.4132	4.16416		Stag10
g11750		chromosome_11:1922517-1930543	EAW70094.1	KMO	kynurenine 3-monooxygenase (kynurenine 3-hydroxylase), isoform	10.3803	13.614	13.6152	27.7405	36.1238		1.31152	1.31164	2.67242	3.48003		Stag30
Cre11.g468450		chromosome_11:2036431-2038737	NP_004335.1	CETN2	centrin-2	55.3292	146.218	186.223	180.8	77.3997		2.64269	3.36573	3.26771	1.39889		Arch2	X	X		X
Cre11.g468850	FAP152	chromosome_11:2070809-2073203				9.69568	84.0358	151.06	144.046	40.3486		8.66734	15.5801	14.8567	4.1615		Arch1	X	X	X
Cre11.g468900		chromosome_11:2073315-2078387				4.51101	40.8634	38.9061	11.0977	5.18169		9.05859	8.6247	2.46014	1.14868		Hump1
Cre11.g469000	FAP107	chromosome_11:2079565-2083011				18.9599	91.8825	170.923	118.645	41.3606		4.84615	9.01497	6.25768	2.18148		Arch1	X	X
Cre11.g475000	IFT121	chromosome_11:2409348-2417890	NP_065830.2	WDR35	WD repeat-containing protein 35 isoform 2	11.4303	29.5597	77.2654	100.17	35.3486		2.58608	6.7597	8.76355	3.09253		Arch1	X	X		X
Cre11.g475500		chromosome_11:2456117-2459784				20.3329	66.2827	75.3278	20.7039	13.6745		3.25987	3.70472	1.01825	0.672531		Hump1
Cre11.g475600		chromosome_11:2466772-2483144				1.83077	2.01517	23.6422	23.3373	2.70033		1.10072	12.9138	12.7473	1.47497		Hump2	X	X
Cre11.g476050	ODA2	chromosome_11:2533544-2546246	NP_001193856.1	DNAH8	dynein heavy chain 8, axonemal	21.7531	22.4431	112.195	93.0888	66.8703		1.03172	5.15766	4.27933	3.07406		Stag10	X	X		X
g11833		chromosome_11:2612474-2625172	AAH04424.1	POLR3C	POLR3C protein	8.23748	17.6861	54.7226	71.6832	20.4673		2.14703	6.64312	8.70208	2.48466		Arch1	X	X
Cre11.g476850	PF2	chromosome_11:2697084-2703306	NP_001472.1	GAS8	growth arrest-specific protein 8	16.1722	130.727	267.57	168.176	39.4553		8.08344	16.5451	10.3991	2.4397		Arch1	X	X	X	X
Cre11.g477100	FAP97	chromosome_11:2736708-2742054				17.1958	54.8589	104.826	127.072	44.9666		3.19025	6.09602	7.38971	2.61498		Arch1	X	X
g11849		chromosome_11:2742534-2758606				1.09886	0.462023	0.840445	3.25085	1.44775		0.420457	0.764834	2.95838	1.3175		Pulse30
Cre11.g477950		chromosome_11:2902724-2910236				7.23255	2.85707	1.72232	11.7636	24.0689		0.395029	0.238135	1.62648	3.32786		Stag60
Cre11.g478800		chromosome_11:3040675-3046232				27.0257	42.8991	69.1627	114.213	73.4351		1.58734	2.55915	4.22609	2.71723		Stag10
Cre11.g479550		chromosome_11:3213845-3224587				0.00858572	9.41955	22.7025	9.16695	3.65093		9.42	22.7	9.17	3.65		Pulse10
g11906		chromosome_11:3225089-3234185	NP_001106273.1	SLC8A1	sodium/calcium exchanger 1 isoform D precursor	8.32239e-05	11.6455	12.5064	0.000128652	8.43571		11.65	12.51	0	8.44		UT3
Cre11.g479650		chromosome_11:3234240-3238105	NP_005852.2	STUB1	E3 ubiquitin-protein ligase CHIP	10.4225	29.282	54.0146	47.6632	10.6845		2.8095	5.1825	4.57311	1.02514		Arch2
Cre11.g480100		chromosome_11:3282496-3286715				10.4484	11.6629	15.4025	22.8331	32.4897		1.11624	1.47415	2.18532	3.10954		Stag30	X
Cre11.g480600		chromosome_11:3389041-3391820				3.09403	11.2285	19.7283	10.3992	5.86541		3.62909	6.37625	3.36105	1.89572		Arch2
g11967		chromosome_11:3602519-3613202	NP_066187.2	ANK2	ankyrin-2 isoform 2	5.53062	13.1585	38.8609	52.6091	20.3738		2.37921	7.0265	9.51233	3.68382		Arch1	X	X
Cre11.g482050		chromosome_11:3613256-3617422	NP_073210.1	DGCR14	protein DGCR14	4.89739	14.4456	14.6887	5.03733	6.98554		2.94965	2.99929	1.02857	1.42638		Hump1
Cre11.g482100		chromosome_11:3617532-3625774	NP_689623.2	PACRG	parkin coregulated gene protein isoform 1	2.55705	22.8374	44.5815	9.86013	2.1531		8.93115	17.4347	3.85606	0.842025		Arch2
Cre11.g482200	FBB9	chromosome_11:3631743-3635032	NP_689983.2	C4orf22	uncharacterized protein C4orf22 isoform 2	11.8215	74.0788	138.923	121.935	28.2244		6.26645	11.7517	10.3147	2.38755		Arch1
Cre11.g482300	MOT17	chromosome_11:3642932-3647352	NP_620151.1	SPATA17	spermatogenesis-associated protein 17	16.9374	79.3175	143.004	106.222	34.0002		4.68298	8.44309	6.27145	2.0074		Arch1	X	X		X
Cre11.g482650		chromosome_11:3687491-3690606				1.13962	3.48373	5.12884	2.32452	1.56682		3.05692	4.50048	2.03973	1.37486		Arch2
Cre11.g482750		chromosome_11:3696896-3709048				1.84215	1.09282	5.30634	8.40974	0.00408516		0.593231	2.88051	4.56518	0.0022176		Hump2
Cre11.g483450		chromosome_11:3808158-3809876				5.88854	32.0972	19.3456	9.9526	5.52641		5.45079	3.2853	1.69016	0.938503		Hump1
Cre12.g484250	DHC1	chromosome_12:113075-133587	EAW98437.1	DNAH10	hCG1811879	11.4369	9.02492	68.3627	85.2279	41.438		0.789105	5.97738	7.45201	3.62318		Stag10	X	X
Cre12.g484450		chromosome_12:151085-155997				1.79003	2.18321	5.8943	3.94912	7.06663		1.21965	3.29285	2.20618	3.94777		Stag10	X
Cre12.g484900	FAP83	chromosome_12:213023-217059				11.9837	174.49	182.644	53.0123	15.1131		14.5606	15.241	4.4237	1.26114		Hump1	X	X	X
Cre12.g484950		chromosome_12:217559-220161				1.22989	4.84312	6.87418	1.97606	0.559866		3.93785	5.58926	1.6067	0.455216		Hump1
Cre12.g485000	FAP182	chromosome_12:220167-222503				11.7258	134.249	197.403	103.251	23.0237		11.449	16.8349	8.80545	1.96351		Arch2	X	X	X
Cre12.g485050	CAH6	chromosome_12:222629-225512				66.4324	413.609	429.346	132.224	58.2725		6.22601	6.4629	1.99035	0.87717		Hump1	X	X	X
Cre12.g485100		chromosome_12:225569-226531				6.26634	67.488	92.9447	48.8119	10.8737		10.7699	14.8324	7.78954	1.73526		Arch2	X	X	X
Cre12.g485418		chromosome_12:260559-266164				4.10208	14.8656	10.9045	7.68333	11.1309		3.62392	2.65829	1.87303	2.71348		UT5
Cre12.g485453		chromosome_12:267619-270831	AAD44047.1	PIF1	AF108138_1 DNA helicase homolog	2.57782	5.80649	3.96478	5.39497	11.1541		2.25248	1.53804	2.09284	4.32695		UT2
Cre12.g494350		chromosome_12:348904-356525	NP_055557.2	TM9SF4	transmembrane 9 superfamily member 4 precursor	14.0183	18.2747	30.2625	45.0257	27.7179		1.30363	2.15879	3.21192	1.97727		Hump2
Cre12.g492900		chromosome_12:535270-538086	ABM46908.1	MACROD2	unknown	1.93841	6.1645	11.0629	6.43904	2.08113		3.18018	5.7072	3.32182	1.07363		Arch2
Cre12.g492700	FAS1	chromosome_12:571610-576346	ABY86631.1	POSTN	periostin isoform thy4	3.65003	9.97686	19.2479	16.5101	6.15922		2.73336	5.27335	4.52328	1.68744		Arch2
Cre12.g494800	IDA4	chromosome_12:695825-697181	AAH46117.1	DNALI1	DNALI1 protein	45.4081	118.768	218.736	317.366	192.965		2.61557	4.81711	6.98919	4.24957		Arch1	X	X	X	X
Cre12.g494900		chromosome_12:700201-705055	NP_002711.1	PPP4C	serine/threonine-protein phosphatase 4 catalytic subunit	25.1275	53.0475	71.9881	52.1566	32.0873		2.11113	2.86491	2.07568	1.27698		Arch2	X		X
Cre12.g495000		chromosome_12:707725-716741				3.23109	21.2757	49.3219	21.6054	7.47152		6.58468	15.2648	6.68672	2.31238		Pulse10	X
Cre12.g495050		chromosome_12:716841-724543				0.776846	1.59278	1.62013	3.16264	1.67773		2.05032	2.08552	4.07113	2.15967		Stag3
Cre12.g495250		chromosome_12:734809-740313	NP_694972.3	NPHP3	nephrocystin-3	10.8113	32.8539	73.7501	90.5758	37.3576		3.03885	6.82158	8.37788	3.45542		Arch1	X	X
Cre12.g495550		chromosome_12:763231-764014				20.3398	73.0875	124.439	162.797	63.885		3.59332	6.11801	8.00386	3.14089		Arch1	X		X
Cre12.g495800		chromosome_12:789391-800233				1.46961	1.20857	2.13402	6.47207	5.34343		0.822375	1.4521	4.40394	3.63595		Stag30
g12141		chromosome_12:819621-825594	NP_000933.1	PPIB	peptidyl-prolyl cis-trans isomerase B precursor	13.8085	30.7496	45.1541	49.9838	38.1241		2.22686	3.27002	3.61978	2.76092		Stag3
Cre12.g490700	MIN1	chromosome_12:1096695-1100777				7.84802	5.52333	11.0717	25.2095	20.237		0.703786	1.41076	3.21221	2.57861		Stag30
Cre12.g490250		chromosome_12:1131141-1140815	NP_005984.3	TBCD	tubulin-specific chaperone D	1.43778	0.996651	3.27658	5.43719	1.69417		0.693187	2.27892	3.78166	1.17832		Hump2
Cre12.g489950		chromosome_12:1167569-1169902				7.61204	19.6763	26.1765	24.542	6.7972		2.58489	3.43883	3.2241	0.892954		Arch2
Cre12.g489750	FAP52	chromosome_12:1190447-1194582	EAW90026.1	WDR16	WD repeat domain 16, isoform CRA_c	23.4917	165.995	310.803	300.441	69.8836		7.06611	13.2303	12.7892	2.97482		Arch1	X	X	X
Cre12.g489550		chromosome_12:1208831-1213199				2.76817	7.32434	8.8546	3.99446	3.6019		2.64591	3.19872	1.443	1.30118		Hump1	X
Cre12.g489500		chromosome_12:1213299-1217341				0.892617	7.22348	11.1061	5.42998	2.34064		8.09247	12.4422	6.08321	2.62222		Arch1
Cre12.g489250		chromosome_12:1264993-1274249				4.24674	12.9363	37.1747	22.8829	8.97308		3.04617	8.7537	5.38834	2.11293		Arch1
g12209		chromosome_12:1307993-1315389	NP_036437.1	AP2A2	AP-2 complex subunit alpha-2 isoform 2	0.00018072	7.34113	3.45403	0.0011017	0.262836		7.34	3.45	0	0.26		Pulse3
Cre12.g487400		chromosome_12:1491744-1494940	NP_065691.2	DCUN1D1	DCN1-like protein 1	12.9089	31.273	41.0452	40.0368	24.2429		2.42259	3.1796	3.10149	1.878		Arch2
Cre12.g487350		chromosome_12:1497026-1501164				2.98968	8.00972	13.1878	4.89602	2.46547		2.67912	4.41111	1.63764	0.82466		Hump1				X
Cre12.g486700	FAP271	chromosome_12:1563530-1566931				3.89813	39.322	76.4164	27.5504	10.2403		10.0874	19.6033	7.06759	2.62698		Arch1
g12257		chromosome_12:1563564-1567050				1.21424	2.80786	13.6525	3.23508	2.15986		2.31244	11.2437	2.66428	1.77878		Arch2	X	X
Cre12.g486650		chromosome_12:1568654-1578630				5.80572	11.024	34.512	12.5137	6.92576		1.89882	5.94448	2.15541	1.19292		Pulse10	X
Cre12.g486200		chromosome_12:1632338-1635520				5.10914	44.6712	63.5117	20.9649	8.978		8.74339	12.431	4.10341	1.75724		Arch2
Cre12.g512750	TEF20	chromosome_12:1715414-1726188	NP_863658.1	APAF1	apoptotic protease-activating factor 1 isoform d	0.568727	1.60182	39.2376	1.69248	0.657043		2.8165	68.992	2.97591	1.15529		Pulse10
g12293		chromosome_12:1730048-1742332				5.83403	9.36513	25.3214	17.82	8.82763		1.60526	4.34029	3.05449	1.51313		Hump2
Cre12.g512200		chromosome_12:1785904-1792708				4.16512	2.48118	12.6479	10.7513	5.1909		0.595704	3.03662	2.58127	1.24628		Hump2
Cre12.g511750		chromosome_12:1845051-1847178				11.1441	117.247	155.166	61.1664	19.5871		10.521	13.9236	5.48868	1.75762		Arch2	X	X
Cre12.g511650		chromosome_12:1851655-1856400	AAH00816.1	GAK	Unknown (protein for IMAGE:3453673), partial	3.92788	18.0636	29.696	11.9984	6.43369		4.59882	7.56031	3.05468	1.63795		Arch2
Cre12.g511350		chromosome_12:1879998-1884610				5.36994	95.8284	81.4495	15.2451	3.37223		17.8453	15.1677	2.83897	0.627983		Hump1	X
Cre12.g511300		chromosome_12:1884738-1889386				3.84616	37.1594	62.2807	17.7402	6.42602		9.66143	16.193	4.61244	1.67076		Arch2
Cre12.g511050	RSP16	chromosome_12:1899964-1902850	NP_705842.2	DNAJB13	dnaJ homolog subfamily B member 13	17.7563	165.899	267.987	267.316	63.0887		9.34311	15.0925	15.0547	3.55303		Arch1	X	X	X	X
Cre12.g511000		chromosome_12:1902990-1904962				2.59403	4.68485	8.0046	4.7791	3.53443		1.80601	3.08578	1.84235	1.36252		Pulse10
Cre12.g510500		chromosome_12:1947276-1953180				4.11826	3.20361	27.9431	24.1575	16.3651		0.777904	6.78517	5.86595	3.97379		Stag10
Cre12.g509800	FAP286	chromosome_12:2056091-2057856				7.90301	36.1812	77.6449	56.4818	17.4635		4.57815	9.82473	7.14687	2.20973		Arch1	X	X	X
Cre12.g509500		chromosome_12:2077195-2087097				0.803794	5.25178	11.6013	1.42197	1.28731		6.53374	14.4332	1.76907	1.60154		Pulse10				X
Cre12.g509350	FAP238	chromosome_12:2096295-2098957				22.435	166.351	231.424	91.8475	24.5798		7.4148	10.3153	4.09394	1.0956		Arch2	X	X	X
Cre12.g509250	EYE2	chromosome_12:2101187-2104358	CAI95588.1	PDIA2	protein disulfide isomerase family A, member 2 variant	4.53217	6.10768	11.0652	13.2079	13.3878		1.34763	2.44148	2.91426	2.95395		Stag10
Cre12.g509150		chromosome_12:2109069-2113304				1.17324	2.97695	6.65938	2.35801	1.33617		2.53738	5.67606	2.00983	1.13887		Arch2
Cre12.g508700	ELG2	chromosome_12:2149685-2154017	AAB62718.1	EXT2	multiple exostoses type II protein EXT2.I	5.92618	1.80561	1.60063	4.59708	15.3651		0.304684	0.270095	0.775724	2.59275		Stag60
Cre12.g508100		chromosome_12:2235406-2238993	NP_444510.2	ODF3	outer dense fiber protein 3	3.89158	57.2123	84.2611	20.863	7.99497		14.7016	21.6522	5.36106	2.05443		Arch1				X
Cre12.g507050		chromosome_12:2416951-2420107				1.39129	0.647206	0.169995	1.23584	4.52271		0.465184	0.122185	0.888269	3.25073		Stag60
Cre12.g506800	BBS3A	chromosome_12:2460317-2463809	NP_115522.1	ARL6	ADP-ribosylation factor-like protein 6	1.32607	13.916	20.2746	5.95605	1.9537		10.4942	15.2892	4.4915	1.4733		Hump1
Cre12.g506000	ODA6	chromosome_12:2523812-2527084	NP_075462.3	DNAI2	dynein intermediate chain 2, axonemal isoform 1	35.259	153.786	283.56	335.204	132.396		4.36161	8.0422	9.50691	3.75496		Arch1	X	X	X
Cre12.g505400		chromosome_12:2562306-2566872	NP_000428.2	PAFAH2	platelet-activating factor acetylhydrolase 2, cytoplasmic	0.73184	1.24437	3.92832	7.81086	5.69307		1.70033	5.36773	10.6729	7.77912		Stag10	X
Cre12.g505350	ACA2	chromosome_12:2567186-2573542	EAW72859.1	ATP2B3	ATPase, Ca++ transporting, plasma membrane 3, isoform CRA_b	97.2337	274.935	432.485	184.052	101.719		2.82757	4.44789	1.89288	1.04613		Hump1	X	X	X	X
Cre12.g505250	FAP288	chromosome_12:2579321-2582764				5.90716	39.6645	70.861	31.7422	10.9497		6.71465	11.9958	5.37351	1.85363		Arch2	X	X	X
Cre12.g505100		chromosome_12:2599450-2605592				1.13695	0.94172	3.3556	6.50958	8.18562		0.828286	2.95141	5.72548	7.19963		Stag10
Cre12.g505050		chromosome_12:2605639-2611042				2.42711	8.38193	123.489	64.1937	34.4283		3.45346	50.879	26.4486	14.1849		Arch1
Cre12.g504950	UOX1	chromosome_12:2614732-2617906				2.61389	11.7271	14.7305	4.46789	1.39283		4.48646	5.63547	1.70929	0.532857		Hump1				X
Cre12.g504900		chromosome_12:2618152-2623168				0.581423	1.36622	16.6465	7.64248	3.45807		2.34979	28.6306	13.1444	5.9476		Arch1
Cre12.g503850		chromosome_12:2688630-2693576	NP_001649.1	ARF1	ADP-ribosylation factor 1	0.754166	1.18404	7.70013	6.29588	5.83573		1.57	10.2101	8.34814	7.73799		Stag10
Cre12.g503800		chromosome_12:2693706-2699414	AAI42996.1	SETD3	SET domain containing 3	2.13517	1.71077	5.76097	10.9491	13.5995		0.801234	2.69813	5.12798	6.36928		Stag10
Cre12.g502700		chromosome_12:2795686-2803128	NP_078857.5	FAM184A	protein FAM184A isoform 1	4.30664	5.48053	16.4979	19.6382	6.50819		1.27258	3.83081	4.55998	1.5112		Hump2	X
Cre12.g502400		chromosome_12:2834923-2838576	NP_001091089.1	TMEM184A	transmembrane protein 184A	5.72403	6.61425	3.66849	19.5381	15.5902		1.15552	0.640893	3.41335	2.72364		Stag30
Cre12.g502150		chromosome_12:2875270-2885316				1.39588	1.28193	7.91822	3.00308	0.76682		0.918367	5.67256	2.15139	0.549345		Pulse10	X
Cre12.g502000	FAP253	chromosome_12:2891330-2895036	AAH26173.1	IQUB	IQUB protein	11.3258	93.9769	174.792	62.7921	21.293		8.29759	15.4331	5.54416	1.88004		Arch2	X		X
Cre12.g501200	SKP1	chromosome_12:2977736-2979915	NP_733779.1	SKP1	S-phase kinase-associated protein 1 isoform b	59.6376	74.4514	114.221	168.566	156.096		1.2484	1.91525	2.82651	2.61741		Stag30			X
Cre12.g500550		chromosome_12:3048595-3053837	EAW65262.1	ITIH3	inter-alpha (globulin) inhibitor H3, isoform CRA_a	9.87386	43.2738	107.664	90.8943	76.027		4.38266	10.9039	9.20555	7.69983		Arch1
g12566		chromosome_12:3053903-3057455				37.6567	175.515	232.312	238.362	221.297		4.66092	6.16921	6.32987	5.8767		Stag3
Cre12.g500450		chromosome_12:3057595-3066497	NP_808881.3	PDE12	2',5'-phosphodiesterase 12	7.34459	11.946	9.78485	8.75554	20.9559		1.6265	1.33225	1.19211	2.85324		Stag60
Cre12.g500100		chromosome_12:3099739-3103045				1.18458	5.17021	17.7421	6.35612	6.80126		4.36459	14.9775	5.36572	5.74149		Arch1
Cre12.g498500	DEG11	chromosome_12:3243768-3247710	NP_002766.1	HTRA1	serine protease HTRA1 precursor	3.33325	3.31821	4.79776	7.64647	8.91407		0.995488	1.43936	2.294	2.67429		Stag30
Cre12.g498400		chromosome_12:3250578-3256380				3.18155	13.3284	27.7626	9.16243	3.26642		4.18928	8.72612	2.87986	1.02668		Pulse10
Cre12.g498200	FAP128	chromosome_12:3268919-3271140				20.2898	209.303	309.274	184.828	35.7676		10.3157	15.2428	9.1094	1.76284		Arch2	X	X	X
g12625		chromosome_12:3289588-3293845				1.05081	1.88465	3.36384	5.40781	8.06408		1.79352	3.20119	5.14633	7.67416		Stag10
Cre12.g497950		chromosome_12:3294028-3296240				2.26683	45.7308	75.9607	8.37259	3.60077		20.1739	33.5097	3.69352	1.58846		Hump1
Cre12.g497450		chromosome_12:3342043-3346989	NP_665893.2	PIDD	p53-induced protein with a death domain isoform 1	3.64479	25.9114	48.6883	28.1926	6.69874		7.10916	13.3583	7.73504	1.83789		Arch2
Cre12.g497200	FAP216	chromosome_12:3372979-3377231				3.97752	55.6016	93.7359	26.4083	9.0099		13.979	23.5664	6.63939	2.26521		Arch1	X	X
Cre12.g497000	FAP14	chromosome_12:3383830-3389939	NP_478144.1	PPP4R4	serine/threonine-protein phosphatase 4 regulatory subunit 4 isoform	17.0728	45.5107	82.3312	51.2692	21.8633		2.66568	4.82236	3.00298	1.28059		Arch2	X	X		X
Cre12.g496250		chromosome_12:3463759-3471729				1.60089	3.08667	5.45635	1.09896	1.80833		1.9281	3.40832	0.686468	1.12958		Pulse10	X	X
Cre12.g496100	FAP149	chromosome_12:3488014-3491739				6.1036	100.572	164.656	59.4072	14.6149		16.4775	26.9769	9.73314	2.39447		Arch1	X	X	X
Cre12.g513650		chromosome_12:3577146-3579272				7.25876	62.1093	103.958	43.2424	19.1507		8.55646	14.3217	5.95727	2.63829		Arch1	X	X
Cre12.g514650	CNK6	chromosome_12:3707735-3712941	NP_598001.1	NEK7	serine/threonine-protein kinase Nek7	9.67699	18.0622	30.5418	27.2214	15.4981		1.86651	3.15613	2.813	1.60154		Hump2	X	X
Cre12.g515200	FAP169	chromosome_12:3772047-3774891				21.4666	84.1863	143.006	134.267	40.7987		3.92173	6.66179	6.25469	1.90057		Arch2	X	X
g12738		chromosome_12:3952183-3956125	NP_001166299.1	YTHDF2	YTH domain family protein 2 isoform 2	2.59053e-05	2.89476	0.00190258	6.31999	4.74086		2.89	0	6.32	4.74		UT2
Cre12.g517050	FAP117	chromosome_12:4019681-4022251				17.9328	23.5384	35.2865	63.5611	39.2176		1.31259	1.96771	3.5444	2.18692		Stag30	X	X
Cre12.g517450		chromosome_12:4048369-4052095				3.35491	23.2468	36.2321	12.3618	4.5087		6.92919	10.7997	3.68469	1.34391		Arch2
Cre12.g517681		chromosome_12:4070173-4072705				0.756753	0.407449	0.308478	0.519381	4.05782		0.538417	0.407634	0.686328	5.36215		Stag60
Cre12.g518050	FAP261	chromosome_12:4118425-4128062				6.31063	26.7178	58.3364	28.752	12.1918		4.23378	9.24415	4.55612	1.93195		Arch2
Cre12.g518100		chromosome_12:4128115-4131087				4.63016	18.3244	19.7807	10.847	7.10797		3.95762	4.27214	2.34268	1.53515		Arch2	X
Cre12.g518200		chromosome_12:4152254-4156205	NP_001001394.1	DNAJB3	dnaJ homolog subfamily B member 3	3.05065	5.26364	13.3782	23.6566	13.7886		1.72542	4.38536	7.75461	4.51989		Stag10				X
Cre12.g518550	FAP54	chromosome_12:4186217-4200050	XP_001715142.4	C12orf55	PREDICTED: uncharacterized protein C12orf55	4.04709	11.0333	43.2067	26.373	6.6819		2.72623	10.676	6.51653	1.65104		Arch2	X	X
Cre12.g519300	TEF9	chromosome_12:4258010-4259987				21.8013	19.0129	19.4118	39.5584	60.1409		0.872099	0.890396	1.8145	2.75859		Stag60
Cre12.g519950	FAP42	chromosome_12:4308230-4318802	NP_000849.1	GUK1	guanylate kinase isoform b	6.80594	26.3812	72.892	64.0892	14.9067		3.8762	10.7101	9.41666	2.19025		Arch1	X	X
Cre12.g520000		chromosome_12:4318850-4325142	NP_000028.3	ANK1	ankyrin-1 isoform 3	21.237	79.3851	20.6215	7.9951	6.66601		3.73806	0.971018	0.37647	0.313887		Pulse3
g12818		chromosome_12:4349051-4357587				0.396149	0.690081	3.34501	6.50649	3.54309		1.74197	8.44382	16.4244	8.94383		Stag10
Cre12.g520450		chromosome_12:4376493-4383437				1.83067	0.985308	0.877618	4.49764	6.45306		0.538223	0.479397	2.45683	3.52497		Stag30
Cre12.g520650	TLP1	chromosome_12:4394687-4397677	NP_813977.1	TUB	tubby protein homolog isoform b	27.3296	51.0584	79.9701	86.771	41.5121		1.86825	2.92614	3.17498	1.51894		Hump2				X
Cre12.g520950	BOP5	chromosome_12:4411834-4417144	NP_079039.4	WDR78	WD repeat-containing protein 78 isoform 1	8.80917	43.0034	97.873	102.308	24.285		4.88166	11.1104	11.6138	2.75679		Hump2	X	X	X	X
Cre12.g521600		chromosome_12:4469380-4472357	EAW55459.1	TDP2	TRAF and TNF receptor associated protein, isoform CRA_b	3.30914	3.03768	8.71732	14.0221	21.9369		0.917967	2.63432	4.23738	6.62918		Stag10
Cre12.g522150	FAP194	chromosome_12:4534805-4538306	NP_036575.1	SPAG6	sperm-associated antigen 6 isoform 1	6.08176	19.7093	37.308	33.078	9.36992		3.24072	6.13441	5.43889	1.54066		Arch2	X	X		X
Cre12.g522200		chromosome_12:4538316-4543822				3.7098	33.8438	57.5435	6.09906	1.43721		9.12281	15.5112	1.64404	0.387409		Hump1
Cre12.g522450	SEC31	chromosome_12:4574742-4581164	NP_001070676.1	SEC31A	protein transport protein Sec31A isoform 3	5.715	4.51297	7.38075	22.0517	14.1375		0.789671	1.29147	3.85857	2.47375		Stag30
Cre12.g522550	FLA8	chromosome_12:4587269-4591504	NP_002245.4	KIF3C	kinesin-like protein KIF3C	17.5051	44.5537	101.955	108.935	48.3284		2.54518	5.8243	6.22304	2.76082		Arch1	X	X		X
Cre12.g522650		chromosome_12:4601252-4605958				9.6527	43.0549	43.6556	16.9402	10.9509		4.4604	4.52263	1.75497	1.13449		Hump1
Cre12.g523500		chromosome_12:4703744-4706483	NP_057125.2	DERL2	derlin-2	6.96683	6.05985	10.225	18.2657	17.4297		0.869815	1.46767	2.62181	2.50181		Stag30
Cre12.g524200	SPC25	chromosome_12:4792774-4795343	NP_055567.2	SPCS2	signal peptidase complex subunit 2	7.30929	9.69304	16.2356	23.1137	10.517		1.32613	2.22123	3.16224	1.43885		Hump2
Cre12.g525150		chromosome_12:4872514-4876650				2.2611	1.26374	1.0894	7.31028	5.17143		0.558905	0.481801	3.23306	2.28713		Stag30
Cre12.g525350		chromosome_12:4893170-4897140				1.54756	3.13883	6.99402	4.58598	2.91628		2.02824	4.51939	2.96336	1.88444		Arch2
Cre12.g527750	ODA12	chromosome_12:5197147-5198565	NP_689986.2	TCTEX1D2	tctex1 domain-containing protein 2	22.6757	81.6962	148.18	188.687	93.7543		3.60281	6.53475	8.32111	4.13457		Arch1	X	X	X	X
Cre12.g527800	MOT24	chromosome_12:5199161-5201782	NP_005731.1	DNAL4	dynein light chain 4, axonemal	9.52612	41.3404	67.4385	97.4186	50.2395		4.33969	7.07933	10.2265	5.27387		Arch1			X	X
Cre12.g528250		chromosome_12:5240625-5249772				7.10453	11.1899	29.8367	14.9134	9.7613		1.57504	4.19967	2.09914	1.37395		Pulse10	X	X
Cre12.g528850	DLC3	chromosome_12:5288552-5290501	AAG28497.1	NME9	AF196568_1 thioredoxin-like 2	27.7337	142.008	239.321	284.84	130.943		5.12041	8.62925	10.2705	4.72144		Arch1	X	X	X
Cre12.g529150		chromosome_12:5313182-5317134	NP_640338.2	PPM1L	protein phosphatase 1L	11.8824	24.4648	40.8354	58.7198	30.4802		2.05891	3.43663	4.94175	2.56516		Arch1	X	X
Cre12.g529250		chromosome_12:5319066-5325762				2.38604	4.62872	9.00255	1.94854	1.4409		1.93992	3.77301	0.816642	0.603888		Pulse10
Cre12.g529700		chromosome_12:5371115-5376919				2.34758	19.7186	30.4504	7.56883	2.4756		8.39954	12.971	3.2241	1.05453		Arch2	X	X
Cre12.g529850		chromosome_12:5385605-5396895				3.19656	2.53342	8.4544	6.48601	4.80551		0.792546	2.64484	2.02906	1.50334		Hump2
Cre12.g530050		chromosome_12:5414745-5423047	EAW59937.1	INPP5J	phosphatidylinositol (4,5) bisphosphate 5-phosphatase, A, isoform	2.18002	1.49777	1.29563	14.0315	23.3166		0.687044	0.59432	6.43641	10.6956		Stag30
g13070		chromosome_12:5498359-5504135				0.0389636	0.483518	3.27681	0.870923	6.13779e-06		12.4095	84.0993	22.3522	0.000157526		Pulse10
Cre12.g531450		chromosome_12:5552510-5555598				5.30757	5.06545	7.61474	14.9515	10.5568		0.954382	1.43469	2.81701	1.98901		Pulse30
Cre12.g531500	FAP134	chromosome_12:5555728-5560239	NP_001123562.1	LRRC48	leucine-rich repeat-containing protein 48 isoform a	13.655	82.0381	151.095	142.495	29.0218		6.00792	11.0652	10.4354	2.12536		Arch1	X	X		X
Cre12.g531800	FAP7	chromosome_12:5582094-5585291				16.1001	148.164	260.064	117.304	37.3923		9.20268	16.1529	7.28592	2.32249		Arch1	X	X	X
Cre12.g532700		chromosome_12:5704434-5711856				2.62136	1.96347	0.962685	3.21281	9.19691		0.749027	0.367246	1.22563	3.50845		Stag60
Cre12.g532950		chromosome_12:5734428-5739554				0.0391433	0.0546267	0.0251094	0	0.172396		1.39556	0.641474	0	4.40423		Stag60
g13120		chromosome_12:5785364-5796932	NP_001245322.1	CLPB	caseinolytic peptidase B protein homolog isoform 3	11.1109	13.2041	10.0709	19.5908	30.061		1.18839	0.906398	1.76321	2.70554		Stag60
Cre12.g533900		chromosome_12:5881485-5892443				6.53046	8.62578	24.6456	18.1908	7.31859		1.32085	3.77395	2.78553	1.12069		Hump2
Cre12.g534050		chromosome_12:5899971-5906217				2.24435	6.35124	16.0126	16.2294	4.81418		2.82988	7.13463	7.23123	2.14502		Hump2	X	X
Cre12.g534650		chromosome_12:5958985-5963851	NP_002410.1	MAP3K11	mitogen-activated protein kinase kinase kinase 11	8.04538	9.84806	20.0208	19.8613	20.2155		1.22406	2.48848	2.46866	2.51268		Stag10	X			X
Cre12.g535400		chromosome_12:6061079-6066935				4.65297	3.23857	22.111	27.5368	19.0097		0.696022	4.75202	5.91811	4.0855		Stag10
Cre12.g535450		chromosome_12:6067065-6069227				3.19831	3.53999	15.0931	14.0933	9.93087		1.10683	4.71909	4.40648	3.10504		Stag10
Cre12.g536000	ALA2	chromosome_12:6128439-6135915	NP_057613.4	ATP8A2	probable phospholipid-transporting ATPase IB	12.923	34.5417	62.2355	46.0255	17.5716		2.67289	4.81587	3.56152	1.35972		Arch2
Cre12.g536050	ALA1	chromosome_12:6136705-6148690	NP_057613.4	ATP8A2	probable phospholipid-transporting ATPase IB	7.04237	18.4842	45.1813	14.83	6.59409		2.62471	6.41564	2.10583	0.936345		Pulse10
Cre12.g536100	FAP126	chromosome_12:6148816-6150511				41.1635	418.83	692.067	613.259	159.071		10.1748	16.8126	14.8981	3.86437		Arch1	X	X	X
Cre12.g536550	ODA9	chromosome_12:6193752-6197548	NP_036276.1	DNAI1	dynein intermediate chain 1, axonemal	36.9143	150.02	265.648	288.283	80.299		4.06401	7.19634	7.80952	2.17528		Arch1	X	X	X	X
Cre12.g536600	FAP78	chromosome_12:6197782-6210108				8.34887	24.5266	79.2595	89.1462	22.6954		2.93771	9.49344	10.6776	2.71838		Hump2	X	X
g13197		chromosome_12:6219642-6220094				1.52874	2.75103	0.82581	2.29765	3.83896		1.79954	0.54019	1.50297	2.51119		Stag60
g13210		chromosome_12:6298940-6304658				2.09004	2.37416	6.99788	22.5616	38.8036		1.13594	3.3482	10.7948	18.566		Stag10
g13221		chromosome_12:6386632-6394764	NP_620154.2	MBOAT2	lysophospholipid acyltransferase 2	25.8986	26.7469	39.1904	100.093	119.453		1.03275	1.51322	3.8648	4.61233		Stag30
Cre12.g538050		chromosome_12:6446716-6452176				10.8038	21.1395	43.1641	45.5012	29.3147		1.95667	3.99527	4.21159	2.71337		Stag10	X		X
g13235		chromosome_12:6473632-6479228	ADN38258.1	CDKL5	cyclin dependent kinase 5 transcript variant	9.81133	76.6611	141.553	55.2164	17.9247		7.81353	14.4275	5.62782	1.82694		Arch2	X			X
Cre12.g538700		chromosome_12:6510427-6516421				8.58613	4.65306	6.98474	15.1099	22.951		0.541928	0.813491	1.7598	2.67303		Stag60
Cre12.g539200		chromosome_12:6623181-6625887				3.84818e-05	8.93125e-05	1.07635e-05	3.10467	2.70622		0	0.279704	3.1	2.71		Stag30
Cre12.g560450		chromosome_12:6933817-6943952				3.92644	3.30658	7.65134	16.2576	9.46061		0.842132	1.94867	4.14054	2.40946		Stag30	X
Cre12.g560350	CNK2	chromosome_12:6949218-6955419	AAH15147.1	NEK1	NEK1 protein	10.5093	53.9272	120.439	16.6275	20.8576		5.13138	11.4602	1.58217	1.98468		Pulse10	X	X
g13313		chromosome_12:6955527-6959631	NP_733839.1	MSI2	RNA-binding protein Musashi homolog 2 isoform b	10.5422	1.87106	11.4197	42.8568	52.1221		0.177483	1.08324	4.06526	4.94414		Stag30
Cre12.g559750	PRL2	chromosome_12:7014143-7017935	NP_071738.1	GLIPR2	Golgi-associated plant pathogenesis-related protein 1	6.89255	23.5659	33.1444	34.4392	13.8885		3.41904	4.80873	4.99658	2.015		Arch1
Cre12.g558700	FAP67	chromosome_12:7173909-7177514	NP_037462.1	NME7	nucleoside diphosphate kinase 7 isoform a	21.8221	100.596	186.465	226.161	80.9253		4.60982	8.54478	10.3639	3.70841		Arch1	X	X	X	X
Cre12.g558526		chromosome_12:7189691-7199604				0.706956	1.31464	4.69397	1.5979	0.719419		1.85958	6.63969	2.26025	1.01763		Pulse10
Cre12.g557900	CDI1	chromosome_12:7268692-7270774	NP_006570.1	EBP	3-beta-hydroxysteroid-Delta(8),Delta(7)-isomerase	40.1458	64.448	94.1613	132.076	127.89		1.60535	2.34548	3.28991	3.18564		Stag10
Cre12.g557250		chromosome_12:7337840-7343374	NP_055416.2	EHD2	EH domain-containing protein 2	5.57048	16.2882	33.5604	48.9737	22.5566		2.92402	6.02469	8.79165	4.04931		Arch1
g13385		chromosome_12:7345257-7350409	AAH00143.2	ELMO2	ELMO2 protein	2.74643	0.770796	1.71546	4.04708	7.21613		0.280654	0.624614	1.47358	2.62746		Stag60
Cre12.g556750		chromosome_12:7409647-7413297	AAH25724.1	RDH12	Retinol dehydrogenase 12 (all-trans/9-cis/11-cis)	2.87774	2.96727	4.18582	6.77076	8.61094		1.03111	1.45455	2.3528	2.99226		Stag30
Cre12.g556300	FBB5	chromosome_12:7455181-7458420	NP_116319.2	C11orf70	uncharacterized protein C11orf70 isoform 1	2.49407	33.2592	62.8842	30.0107	3.15295		13.3353	25.2135	12.0328	1.26418		Arch2				X
Cre12.g556250		chromosome_12:7458537-7464891	NP_001779.3	SEPT7	septin-7 isoform 1	11.4735	7.46681	6.86431	29.5186	46.6469		0.650787	0.598275	2.57276	4.06562		Stag30				X
Cre12.g556200		chromosome_12:7464957-7469015				2.35984	1.35724	2.49544	6.12623	6.19398		0.575141	1.05746	2.59604	2.62475		Stag30
Cre12.g556100		chromosome_12:7473847-7481618	EAW91801.1	SPAG1	sperm associated antigen 1, isoform CRA_b	5.31088	39.3493	63.8024	10.5663	2.99537		7.40919	12.0135	1.98956	0.564006		Hump1
Cre12.g555950	DHC11	chromosome_12:7489871-7522397	AAL37427.1	DNAH7	AF327442_1 ciliary dynein heavy chain 7	2.66199	1.70679	2.59504	15.3487	4.50038		0.641171	0.97485	5.76587	1.69061		Pulse30	X	X		X
Cre12.g555500		chromosome_12:7562374-7566020				1.65047	0.845537	0.620165	20.0604	76.0452		0.512301	0.375751	12.1544	46.0749		Stag30
Cre12.g555300		chromosome_12:7572650-7575762				2.10834	3.04792	6.63043	6.03558	4.47613		1.44565	3.14486	2.86272	2.12306		Stag10
Cre12.g554750		chromosome_12:7641440-7643232	AAK31162.1	UBA52	ubiquitin A-52 residue ribosomal protein fusion product 1	44.9466	61.1814	80.0315	107.269	114.497		1.3612	1.78059	2.38659	2.5474		Stag30	X	X
g13444		chromosome_12:7656483-7659960				5.30175	11.9275	53.1774	54.0183	32.5594		2.24973	10.0302	10.1888	6.14126		Arch1
Cre12.g554400		chromosome_12:7660860-7663820				15.9242	16.7426	71.6984	75.9982	47.6428		1.05139	4.50248	4.7725	2.99185		Stag10
Cre12.g554200		chromosome_12:7682130-7686367	EAW57698.1	GOSR2	golgi SNAP receptor complex member 2, isoform CRA_e	1.33301	2.99036	6.64479	7.84993	4.1907		2.24331	4.9848	5.88888	3.14379		Arch1
g13464		chromosome_12:7792354-7794416				1.4061	2.09162	2.71735	2.80648	3.71287		1.48753	1.93254	1.99593	2.64054		Stag30
Cre12.g553500	ANK15	chromosome_12:7795974-7801282	NP_079532.5	EHMT2	histone-lysine N-methyltransferase EHMT2 isoform b	4.04397	8.62144	12.2997	7.8346	11.5745		2.13192	3.04149	1.93735	2.86216		UT3
Cre12.g553350	LCI6	chromosome_12:7819018-7821917				5.78418	12.5585	14.9081	14.4063	7.1653		2.17118	2.57739	2.49064	1.23878		Arch2
Cre12.g553300		chromosome_12:7822056-7823986				2.26054	14.7933	19.1869	12.4941	10.4996		6.54414	8.48775	5.52704	4.64473		Arch1
Cre12.g552900		chromosome_12:7860331-7863522	NP_060058.1	WDR5	WD repeat-containing protein 5	65.784	242.693	421.125	239.411	77.3836		3.68924	6.40163	3.63935	1.17633		Arch2			X
Cre12.g552050		chromosome_12:7984666-7991018				2.51463	3.59497	7.59711	4.93135	4.09755		1.42962	3.02116	1.96106	1.62948		Pulse10
Cre12.g551900		chromosome_12:8004076-8006118	NP_116211.2	FAM136A	protein FAM136A	32.0856	25.3981	24.3722	61.593	97.5754		0.791573	0.759599	1.91965	3.0411		Stag60
g13516		chromosome_12:8114055-8119527				1.82595	8.20957	24.5663	7.95457	2.57888		4.49605	13.454	4.3564	1.41235		Arch2
Cre12.g551350		chromosome_12:8119529-8129425				0.417547	1.92941	3.98737	1.44656	0.843908		4.62082	9.54951	3.46442	2.02111		Arch1
Cre12.g551250		chromosome_12:8135774-8143285	NP_004187.2	CDKL1	cyclin-dependent kinase-like 1	13.0559	25.9694	37.384	14.9328	11.7203		1.98909	2.86338	1.14376	0.897701		Pulse10				X
Cre12.g551200		chromosome_12:8144103-8150601				2.14735	6.10276	8.07828	2.95167	1.39563		2.842	3.76198	1.37456	0.649931		Hump1
Cre12.g551100		chromosome_12:8152567-8155838				14.8645	26.906	53.1832	48.0943	27.872		1.81008	3.57787	3.23551	1.87507		Hump2
Cre12.g550650	MRPL14	chromosome_12:8202654-8204175	AAH62716.1	RPL23	Ribosomal protein L23	10.4431	10.966	16.6103	26.3282	25.582		1.05007	1.59055	2.52111	2.44966		Stag30
Cre12.g549550	TUB2	chromosome_12:8332994-8335438	NP_006079.1	TUBB4B	tubulin beta-4B chain	196.738	1380.14	1890.84	2312.35	1989.58		7.01512	9.61095	11.7534	10.1128		Stag3			X
Cre12.g548650	BBS4	chromosome_12:8409352-8414843	AAH27624.1	BBS4	Bardet-Biedl syndrome 4	7.9138	17.9037	33.8677	22.1584	10.6151		2.26234	4.27957	2.79997	1.34134		Arch2				X
g13579		chromosome_12:8419427-8422963	NP_690870.3	TANGO2	uncharacterized protein C22orf25	4.90931	0.00319229	14.7577	41.9738	74.3477		0.000650252	3.00606	8.54984	15.1442		Stag10
Cre12.g548100	UBC7	chromosome_12:8469283-8474245	AAG45422.1	SMURF2	E3 ubiquitin ligase SMURF2	18.4755	61.1436	63.9015	23.0632	13.2923		3.30944	3.45872	1.24831	0.719455		Hump1	X	X
Cre12.g548033		chromosome_12:8490263-8494671				1.39347	1.07029	1.15432	2.482	3.67078		0.768075	0.828378	1.78117	2.63427		Stag60
Cre12.g546950		chromosome_12:8624171-8628487				5.77554	27.159	23.8486	6.25652	4.71099		4.70242	4.12924	1.08328	0.81568		Hump1
Cre12.g546600	FEA2	chromosome_12:8666911-8670847				1.08828	0.856802	0.511112	2.44403	4.0715		0.787299	0.469651	2.24577	3.74122		Stag30
Cre12.g546550	FEA1	chromosome_12:8671305-8675189				88.4293	20.2219	10.1814	151.022	273.607		0.228679	0.115136	1.70783	3.09408		Stag60
Cre12.g546500	TEF22	chromosome_12:8675407-8681279				5.47094	0.354088	1.91241	111.195	69.1896		0.0647216	0.349558	20.3247	12.6467		Stag30
Cre12.g546400	DLC7b	chromosome_12:8686130-8688069	NP_570967.1	DYNLRB2	dynein light chain roadblock-type 2 [Homo sapiens]	31.4605	154.706	265.795	347.241	174.482		4.91747	8.44853	11.0374	5.54607		Arch1			X
Cre12.g546100		chromosome_12:8703574-8709557	NP_004789.1	KIF3B	kinesin-like protein KIF3B	3.48155	20.3968	63.8691	13.9081	10.4331		5.85854	18.345	3.9948	2.99668		Arch1	X	X
Cre12.g545850		chromosome_12:8731907-8736104	ABF19573.1	HSPA9	catecholamine-regulated protein 40	11.0279	55.8746	116.204	137.464	39.5291		5.06666	10.5373	12.4651	3.58446		Arch1	X	X	X
Cre12.g545619		chromosome_12:8764601-8766733				7.55407	24.4045	23.5041	7.05386	4.51347		3.23064	3.11145	0.933783	0.597489		Hump1
Cre12.g545500		chromosome_12:8772377-8780353				3.94072	5.4485	10.9268	5.07584	4.04094		1.38262	2.77279	1.28805	1.02543		Pulse10
Cre12.g544900		chromosome_12:8842276-8846163	NP_061989.2	UBFD1	ubiquitin domain-containing protein UBFD1	1.01095	0.361755	0.365821	0.859628	2.96831		0.357837	0.361859	0.850317	2.93616		Stag60
Cre12.g544600		chromosome_12:8881947-8886363				0.935837	0.297863	1.49552	3.87931	5.18218		0.318285	1.59806	4.14528	5.53748		Stag30
Cre12.g544550		chromosome_12:8886503-8892575	EAW62472.1	PRKACG	protein kinase, cAMP-dependent, catalytic, gamma	1.28901	0.392281	0.216376	1.96976	3.46639		0.304327	0.167862	1.52812	2.68919		Stag60
Cre12.g544100		chromosome_12:8927616-8932312				2.49849	4.9793	11.4204	13.8344	5.33158		1.99292	4.57092	5.5371	2.13392		Stag10
g13681		chromosome_12:8932902-8945624	AAM88417.1	RBM45	AF526533_1 putative RNA binding protein RB-1	9.62367	8.98171	8.85167	22.4365	24.5876		0.933294	0.919781	2.33139	2.55491		Stag30				X
g13687		chromosome_12:8962796-8967902				4.66124	9.89407	21.3808	24.0454	9.06776		2.12263	4.58693	5.15858	1.94535		Arch2
g13688		chromosome_12:8968002-8974139	AAM88417.1	RBM45	AF526533_1 putative RNA binding protein RB-1	33.8291	31.19	27.3953	95.1848	113.495		0.921987	0.809815	2.8137	3.35495		Stag30
Cre12.g544000	RSP5	chromosome_12:8974402-8978084				26.6631	145.599	241.359	290.926	109.362		5.46069	9.05217	10.9112	4.10162		Arch1	X	X	X
Cre12.g543500		chromosome_12:9016845-9020347				11.6792	166.055	221.908	100.414	34.4386		14.218	19.0003	8.59768	2.94871		Arch1	X	X	X
Cre12.g543200		chromosome_12:9052779-9054995				1.00126	0.195362	0.531726	8.72905	16.839		0.195116	0.531057	8.71807	16.8178		Stag30
Cre12.g542700		chromosome_12:9106645-9114927	NP_001193928.1	CIT	citron Rho-interacting kinase isoform 1	5.87734	30.1291	61.3601	21.2785	8.43727		5.12632	10.4401	3.62043	1.43556		Arch2	X	X
g13716		chromosome_12:9114975-9121797	NP_001259.1	RCBTB2	RCC1 and BTB domain-containing protein 2	1.3228	2.36763	4.20233	2.74654	2.63041		1.78986	3.17684	2.07631	1.98852		Hump2
Cre12.g542250	TUB1	chromosome_12:9167627-9170277	NP_006079.1	TUBB4B	tubulin beta-4B chain	218.152	1117.01	1518.35	1639.49	1126.93		5.12033	6.96006	7.51536	5.1658		Stag3	X	X	X
g13751		chromosome_12:9282598-9287430				0.0610595	2.33388	2.81898	3.85913	0.0147089		38.223	46.1678	63.2028	0.240895		Arch2
Cre12.g541100		chromosome_12:9295378-9299234	EAW50722.1	OTUD5	OTU domain containing 5, isoform CRA_a	1.28587	6.26681	13.244	4.4236	3.95716		4.8736	10.2996	3.44016	3.07742		Arch1
Cre12.g540300	SELW2	chromosome_12:9372452-9374662				32.8312	79.7823	107.921	52.858	8.82444		2.43008	3.28715	1.60999	0.268782		Hump1
Cre12.g540250	SELW1	chromosome_12:9376114-9377660	NP_003000.1	SEPW1	selenoprotein W	63.2906	63.797	81.9976	128.952	168.417		1.008	1.29557	2.03746	2.66101		Stag30
Cre12.g540050		chromosome_12:9397944-9413970				2.92533	4.00421	20.4546	13.6508	6.1178		1.36881	6.99224	4.66641	2.09132		Stag10
g13776		chromosome_12:9414090-9418542				4.58339	2.70838	2.01306	6.5899	15.2761		0.590912	0.439208	1.43778	3.33293		Stag60
g13819		chromosome_12:9671207-9676379				3.70288	12.8236	21.4494	11.1183	6.40228		3.46314	5.79263	3.00261	1.729		Arch2	X
Cre13.g562100		chromosome_13:40235-42887				2.03833	18.5215	15.1093	6.16496	3.75715		9.08661	7.41259	3.02452	1.84325		Arch2
Cre13.g562250	FAP92	chromosome_13:48664-56655				4.16685	23.9712	65.0387	61.7223	11.7087		5.75283	15.6086	14.8127	2.80996		Arch1	X	X
Cre13.g563400		chromosome_13:180300-190448				1.81784	1.05305	6.49494	12.1894	6.0424		0.579286	3.57289	6.70543	3.32394		Stag10
Cre13.g563475		chromosome_13:194392-199228				1.72316	2.29335	10.2076	11.9436	4.68197		1.3309	5.92377	6.93122	2.71708		Hump2
Cre13.g563700		chromosome_13:230888-249815	NP_001038941.1	WDR38	WD repeat-containing protein 38 isoform 2	3.20534	2.98809	11.1922	20.4405	5.27118		0.932222	3.49174	6.37701	1.6445		Hump2
g13871		chromosome_13:250092-254378	NP_002746.1	MAP2K1	dual specificity mitogen-activated protein kinase kinase 1	13.954	44.1252	79.8178	19.191	6.87646		3.16219	5.72007	1.3753	0.492795		Hump1
Cre13.g563950		chromosome_13:275729-278278				1.00515	6.32171	9.11287	3.77775	0.472205		6.28932	9.06618	3.75839	0.469786		Arch2
Cre13.g564400	FAP161	chromosome_13:351379-356009	NP_775799.2	C15orf26	uncharacterized protein C15orf26	15.6086	36.9816	57.269	74.1603	32.6349		2.36931	3.66907	4.75125	2.09083		Arch1	X	X		X
Cre13.g564500		chromosome_13:392823-400949	NP_004746.2	RPS6KA5	ribosomal protein S6 kinase alpha-5 isoform a	12.1782	14.2968	22.7302	31.9597	19.1777		1.17397	1.86647	2.62434	1.57476		Pulse30	X	X
Cre13.g565700		chromosome_13:606147-610842				5.45819	2.27142	1.07168	4.53479	16.3091		0.416149	0.196343	0.830823	2.98801		Stag60
g13937		chromosome_13:692382-698124				1.18983	0.892528	2.05521	3.58078	5.22159		0.750131	1.72731	3.00949	4.38852		Stag30
Cre13.g567327		chromosome_13:841631-847157				2.58843	12.4678	13.9335	4.07582	3.09779		4.81674	5.38299	1.57463	1.19678		Hump1
g13961		chromosome_13:847257-852799				7.23654	51.5808	91.2272	66.1896	17.2444		7.12783	12.6065	9.14658	2.38296		Arch1	X	X
Cre13.g567500		chromosome_13:870113-877927				1.50828	17.7054	35.8845	8.89342	1.91156		11.7388	23.7917	5.8964	1.26738		Arch2
Cre13.g567550		chromosome_13:877989-886447	EAX04789.1	NEK1	NIMA (never in mitosis gene a)-related kinase 1, isoform CRA_c	5.26111	10.3774	18.4401	10.3699	0.00447525		1.97247	3.50498	1.97105	0.000850628		Pulse10
Cre13.g568600		chromosome_13:1034101-1042665	AAD02437.1	MINPP1	multiple inositol polyphosphate phosphatase	1.15719	0.698969	0.411415	1.69406	6.95963		0.604023	0.355529	1.46394	6.01425		Stag60
Cre13.g569350		chromosome_13:1113555-1117906				3.64714	1.99283	7.62518	10.5322	6.26082		0.546409	2.09073	2.8878	1.71664		Hump2	X
Cre13.g569400		chromosome_13:1118317-1121021				1.1469	3.18392	17.9417	5.23134	1.557		2.77611	15.6436	4.56129	1.35757		Arch2
Cre13.g569450		chromosome_13:1121165-1126227				0.113215	0.750522	6.69952	1.14438	0.315809		6.62917	59.1752	10.108	2.78946		Arch1
Cre13.g569500		chromosome_13:1126783-1129369				4.54774	6.38228	26.2737	8.36089	3.66546		1.4034	5.77731	1.83847	0.805996		Pulse10
g14019		chromosome_13:1181116-1187488				0.711001	0.158759	0.0972989	1.78148	4.39789		0.223289	0.136848	2.50559	6.18549		Stag30
Cre13.g569850	AMT4	chromosome_13:1187846-1192671				0.221253	13.8479	19.6119	10.5612	2.04733		62.5885	88.6402	47.7336	9.25334		Arch1
Cre13.g570200		chromosome_13:1212846-1214874				5.45187	26.7861	42.7003	39.782	11.6309		4.91319	7.83223	7.29695	2.13338		Arch1	X
Cre13.g570250		chromosome_13:1215180-1225536	NP_113605.2	MARK4	MAP/microtubule affinity-regulating kinase 4 isoform 2	2.64221	18.4331	33.225	5.29053	2.11439		6.97639	12.5747	2.00231	0.800235		Hump1				X
Cre13.g570900	MSRA1	chromosome_13:1278560-1281466	NP_001186658.1	MSRA	mitochondrial peptide methionine sulfoxide reductase isoform	14.5915	17.2072	16.1764	30.778	48.346		1.17926	1.10862	2.10931	3.3133		Stag30
Cre13.g571400		chromosome_13:1331676-1342818				1.34981	2.29235	0.996735	4.36313	0.94802		1.69828	0.738426	3.2324	0.702336		Pulse30
Cre13.g572700	IFT144	chromosome_13:1497505-1506919	AAK38745.1	WDR19	WD repeat membrane protein	12.5501	32.053	89.3446	110.544	34.6112		2.554	7.11903	8.80822	2.75784		Arch1	X	X		X
g14087		chromosome_13:1524319-1535411	AAH30651.1	AGBL3	AGBL3 protein	2.63198	2.75334	14.8747	7.40113	2.16923		1.04611	5.65152	2.812	0.824182		Pulse10
g14088		chromosome_13:1535495-1544450	AAH13878.1	THOP1	Thimet oligopeptidase 1	0.00032879	6.34829	0.012507	8.15028	9.65358		6.35	0	8.15	9.65		UT2				X
Cre13.g573500	FAP95	chromosome_13:1616616-1619116				29.4867	247.839	424.131	269.006	71.6844		8.40511	14.3838	9.12296	2.43108		Arch1	X	X	X
Cre13.g574150		chromosome_13:1682484-1686781	AAH06117.1	L2HGDH	L2HGDH protein	2.62916	12.4525	19.5089	9.69537	5.40449		4.7363	7.4202	3.68763	2.0556		Arch1
Cre13.g574750		chromosome_13:1757038-1762734				1.66332	2.31835	3.94321	4.86247	0.827214		1.39381	2.37069	2.92335	0.497327		Hump2
Cre13.g574850	ERM6	chromosome_13:1765004-1777118				0.117817	2.94546	0.740657	3.38443	1.16375		25.0003	6.2865	28.7262	9.87761		UT4
Cre13.g576300		chromosome_13:1943361-1946295	NP_112591.2	APH1B	gamma-secretase subunit APH-1B isoform 1	7.20153	13.8389	20.2015	17.0585	6.4609		1.92166	2.80517	2.36873	0.897157		Hump2
Cre13.g576850		chromosome_13:2020465-2023617				5.60626	19.4259	43.3704	44.9562	8.61731		3.46504	7.73607	8.01893	1.53709		Hump2
Cre13.g576900		chromosome_13:2023619-2026595				1.46518	3.76658	6.42542	6.77609	1.69512		2.57073	4.38541	4.62475	1.15694		Arch2
Cre13.g578900		chromosome_13:2271787-2276712				1.71601	0.739853	0.71595	5.89886	9.99499		0.431147	0.417218	3.43754	5.82455		Stag30
g14246		chromosome_13:2445871-2451893	NP_057050.1	ERGIC3	endoplasmic reticulum-Golgi intermediate compartment protein	10.025	6.1025	6.19802	20.4117	26.2914		0.608728	0.618256	2.03608	2.62258		Stag30
g14253		chromosome_13:2490821-2498253	NP_116278.3	MFSD5	major facilitator superfamily domain-containing protein 5 isoform	0.932749	0.587589	1.01019	10.7853	30.9252		0.629954	1.08302	11.5629	33.1549		Stag30
Cre13.g580300		chromosome_13:2505918-2508667	EAW89074.1	ABCA9	ATP-binding cassette, sub-family A (ABC1), member 9, isoform	1.9293	1.09259	1.00442	3.82488	5.911		0.566314	0.520614	1.98252	3.06381		Stag60
Cre13.g580950		chromosome_13:2566425-2572091	AAH30614.1	POGLUT1	KTEL (Lys-Tyr-Glu-Leu) containing 1	1.91553	8.79336	26.6103	24.3723	11.0479		4.59056	13.8919	12.7235	5.76754		Arch1
Cre13.g581450	RPN7	chromosome_13:2628620-2633828	NP_055629.1	PSMD6	26S proteasome non-ATPase regulatory subunit 6 isoform 2	0.00391965	13.4824	12.7748	10.7694	0.00660247		13.48	12.77	10.77	0.01		Arch2
Cre13.g582350		chromosome_13:2725079-2731133	NP_079094.1	UBA5	ubiquitin-like modifier-activating enzyme 5 isoform 1	2.66414	2.92801	6.5186	15.1834	13.4864		1.09905	2.44679	5.69917	5.0622		Stag10
Cre13.g582650	LF4	chromosome_13:2743723-2746023	AAH53536.1	MOK	RAGE protein	3.31628	24.078	53.3357	26.5954	9.29162		7.26054	16.083	8.01965	2.80182		Arch1
g14303		chromosome_13:2759378-2761435				11.7128	63.8259	116.716	60.6745	17.5394		5.44924	9.96482	5.18019	1.49746		Arch2
Cre13.g582950		chromosome_13:2799233-2800681				1.65789	1.37719	1.6712	3.21804	5.09962		0.830688	1.00803	1.94105	3.07597		Stag60
Cre13.g583350		chromosome_13:2862833-2869442				1.91181	5.03493	5.47652	4.93857	2.29683		2.63359	2.86457	2.58319	1.20139		Arch2
Cre13.g583550	VIP1	chromosome_13:2899023-2902833				41.7125	62.7104	107.884	150.904	151.495		1.5034	2.58637	3.61772	3.63188		Stag10
Cre13.g584400	FAP189	chromosome_13:3018141-3023835	NP_001008723.1	CCDC147	coiled-coil domain-containing protein 147	17.3433	92.0642	229.774	136.987	38.7096		5.30834	13.2486	7.89855	2.23196		Arch1	X	X	X
Cre13.g584500		chromosome_13:3060345-3061620				4.43684	6.7226	9.43285	12.5532	11.7866		1.51518	2.12603	2.82931	2.65653		Stag10
g14381		chromosome_13:3262887-3269353	AAH64609.1	ACSF3	ACSF3 protein	0.95588	0.50548	0.20814	1.05753	3.2295		0.528811	0.217747	1.10634	3.37856		Stag60
Cre13.g586450		chromosome_13:3310590-3313482				7.76096	16.377	21.9654	31.3949	33.1926		2.11018	2.83024	4.04523	4.27687		Stag3
Cre13.g586500		chromosome_13:3313484-3320940	NP_001252506.1	KIF18B	kinesin-like protein KIF18B isoform 1	3.24981	18.6755	31.9036	7.91692	4.11313		5.74664	9.81707	2.43612	1.26565		Arch2
Cre13.g586750		chromosome_13:3357086-3368250				2.18548	13.7121	6.64583	12.6349	11.112		6.27418	3.0409	5.78129	5.08447		Stag3
Cre13.g588700		chromosome_13:3645216-3650267				29.1466	14.1787	30.0135	176.77	137.495		0.486462	1.02974	6.06486	4.71736		Stag30
Cre13.g588736		chromosome_13:3650403-3653549				0.24057	0.402875	2.62343	3.1856	3.48466		1.67467	10.9051	13.2419	14.485		Stag10
Cre13.g589150		chromosome_13:3700393-3704595				1.1124	0.730551	0.503702	3.85775	3.36225		0.656734	0.452807	3.46795	3.02252		Stag30
Cre13.g589350	FBB6	chromosome_13:3729867-3734813	NP_938057.1	VWA5A	von Willebrand factor A domain-containing protein 5A isoform	0.43064	2.29147	8.76228	9.5833	13.0953		5.32108	20.3471	22.2536	30.4089		Stag3
Cre13.g589400	PRL6	chromosome_13:3735157-3739313				8.27647	9.36432	15.4814	28.7662	19.5287		1.13144	1.87053	3.47566	2.35954		Stag30
Cre13.g589450		chromosome_13:3741313-3746284	NP_055437.2	VWA5A	von Willebrand factor A domain-containing protein 5A isoform	1.89071	15.9083	62.4775	62.796	67.4206		8.41393	33.0445	33.2129	35.6589		Stag3
Cre13.g590600		chromosome_13:3909367-3927508	AAS07516.1	PDE1C	unknown	0.902453	0.000327987	6.46922	4.26367	4.453		0.000363439	7.16848	4.72453	4.93433		Stag10
Cre13.g591450		chromosome_13:4093465-4099562	NP_001181887.2	KCNJ18	inward rectifier potassium channel 18	5.64112	9.71058	14.1982	16.4592	14.9823		1.72139	2.51691	2.91772	2.65591		Stag10
Cre13.g591950		chromosome_13:4152335-4155067				4.04461	2.39218	3.38522	10.1395	9.04806		0.591449	0.836971	2.50692	2.23707		Stag30
Cre13.g603050		chromosome_13:4391583-4399559				3.51337	16.9156	19.6511	6.35657	3.68814		4.81464	5.59323	1.80925	1.04974		Hump1
Cre13.g602400		chromosome_13:4495440-4504449	AAH93631.1	KIF19	Kinesin family member 19	3.18125	6.50086	16.6535	9.01384	5.45565		2.04349	5.23489	2.83343	1.71494		Arch2
Cre13.g603700		chromosome_13:4546374-4550766	NP_001605.1	ACTG1	actin, cytoplasmic 2	78.0966	76.6472	88.4235	148.66	210.484		0.981441	1.13223	1.90354	2.69517		Stag60
g14576		chromosome_13:4627490-4638084	EAW70696.1	ABCB6	ATP-binding cassette, sub-family B (MDR/TAP), member 6, isoform	7.75002	2.81094	3.30306	19.467	89.8308		0.362701	0.4262	2.51186	11.591		Stag30
Cre13.g604200		chromosome_13:4638224-4648176				1.90107	0.792542	0.534817	4.45873	31.2076		0.416893	0.281324	2.34538	16.4158		Stag30	X
g14584		chromosome_13:4703298-4710914	AAH24009.3	DNAAF1	Leucine rich repeat containing 50	2.33596	5.45026	13.533	8.1366	4.49212		2.3332	5.79334	3.48319	1.92303		Arch2
Cre13.g605100	PDE20	chromosome_13:4785201-4797453	NP_001001576.1	PDE9A	high affinity cGMP-specific 3',5'-cyclic phosphodiesterase 9A	7.91004	8.61141	9.6432	20.7917	56.9546		1.08867	1.21911	2.62852	7.20029		Stag30
Cre13.g605350		chromosome_13:4825845-4830401				0.882114	0.410916	2.1329e-05	3.48987	6.23297		0.465831	2.41794e-05	3.95626	7.06595		Stag30
g14602		chromosome_13:4834365-4840361				0.00140632	0.195081	0.00120226	6.50611	6.47064		0.2	0	6.51	6.47		Stag30
Cre13.g607750	FAP250	chromosome_13:5161605-5166247	NP_149115.2	CCDC65	coiled-coil domain-containing protein 65	19.8862	134.161	270.158	156.629	41.5262		6.74644	13.5852	7.87627	2.08819		Arch1	X	X	X	X
Cre13.g607950	SELK1	chromosome_13:5192639-5194401				12.6092	18.6082	30.5875	43.8076	55.2147		1.47576	2.42581	3.47426	4.37892		Stag10
Cre14.g608550		chromosome_14:133455-136347				0.403651	12.2163	25.8322	14.7421	6.66954		30.2645	63.9964	36.5219	16.523		Arch1
g14681		chromosome_14:192732-196627				5.0879	14.4758	19.543	11.4208	9.37782		2.84514	3.84107	2.2447	1.84316		Arch2
g14721		chromosome_14:409525-413157				2.97175	3.35651	13.1204	13.6711	17.3347		1.12947	4.41504	4.60035	5.83316		Stag10
Cre14.g610800		chromosome_14:440211-444073				2.74861	12.861	20.6038	7.45812	3.87196		4.67909	7.49608	2.71342	1.4087		Arch2
Cre14.g611100		chromosome_14:471605-478221				6.20542	10.3861	30.1998	45.0951	24.0767		1.67371	4.86668	7.26705	3.87995		Stag10
Cre14.g612250		chromosome_14:658419-662547				6.50093	101.648	152.112	47.3579	13.9912		15.6359	23.3985	7.28479	2.15218		Arch1	X	X	X
g14758		chromosome_14:675440-679424				1.63655	3.09243	3.41186	4.3048	4.08274		1.8896	2.08479	2.63041	2.49472		Stag10			X
Cre14.g612700	FAP50	chromosome_14:733009-747385	EAW82949.1	CCDC135	chromosome 16 open reading frame 50, isoform CRA_c	10.955	21.8332	84.9996	115.489	38.4249		1.99299	7.75898	10.5421	3.50752		Hump2	X	X		X
Cre14.g612750	FAP197	chromosome_14:747875-751815				6.78343	47.5106	96.7194	59.2575	18.4004		7.00392	14.2582	8.73562	2.71255		Arch1	X	X
g14785		chromosome_14:882250-909782	EAW99085.1	FAM154B	hypothetical protein DKFZp666G057	7.29694	20.7868	56.8693	48.1194	14.9728		2.8487	7.79358	6.59446	2.05193		Hump2	X			X
Cre14.g613600		chromosome_14:909860-913659	AAA52614.1	HSPA5	GRP78 precursor, partial	9.23634	39.9664	82.3865	64.2181	19.0591		4.32708	8.91982	6.95276	2.06349		Arch1
g14787		chromosome_14:913740-918695				2.67003	8.12276	12.8715	7.66345	4.68927		3.0422	4.82073	2.87017	1.75626		Arch2
Cre14.g613950		chromosome_14:962186-974990	EAW89081.1	ABCA5	ATP-binding cassette, sub-family A (ABC1), member 5, isoform	15.4295	22.5274	31.4947	42.1367	24.4146		1.46002	2.0412	2.73092	1.58233		Hump2	X
Cre14.g614850	ANK17	chromosome_14:1066457-1085545	EAX06287.1	ANK2	ankyrin 2, neuronal, isoform CRA_a	12.0361	11.4619	80.2588	96.0228	43.3416		0.952294	6.66817	7.9779	3.60097		Stag10	X	X
Cre14.g615850		chromosome_14:1178958-1181840				0.000527347	1.27226	0.770851	3.32114	2.76764		1.27	0.77	3.32	2.77		Stag30
Cre14.g615950		chromosome_14:1187784-1199102	NP_060828.2	ABCF3	ATP-binding cassette sub-family F member 3	23.5239	35.6788	39.6019	93.7098	111.973		1.5167	1.68348	3.9836	4.75997		Stag30
Cre14.g617250	FAP282	chromosome_14:1379177-1381402				5.02285	27.7874	49.2889	52.8363	14.9064		5.5322	9.81293	10.5192	2.96772		Arch1	X	X	X
Cre14.g617400	HSP22F	chromosome_14:1396616-1398388				26.8579	28.5242	65.0989	112.34	161.126		1.06204	2.42383	4.18275	5.9992		Stag10			X
Cre14.g617450	HSP22E	chromosome_14:1398587-1400061				37.2241	38.2705	63.6251	102.815	137.181		1.02811	1.70924	2.76205	3.68527		Stag30			X
Cre14.g617500	RSP14	chromosome_14:1400062-1403478	NP_055248.1	RTDR1	rhabdoid tumor deletion region protein 1	6.43297	41.6335	80.7435	63.8144	17.5503		6.47189	12.5515	9.9199	2.72818		Arch1	X	X	X	X
Cre14.g617550	ODA14	chromosome_14:1403593-1405257	AAH08437.1	CALM2	Calmodulin 2 (phosphorylase kinase, delta)	25.6	194.836	349.766	294.567	78.3529		7.61078	13.6627	11.5065	3.06066		Arch1	X	X	X	X
Cre14.g618000		chromosome_14:1460692-1464958	AAH07965.1	CALM1	CALM1 protein	6.52452	14.7701	18.7404	9.48128	5.81902		2.26378	2.8723	1.45318	0.891869		Hump1
Cre14.g618100		chromosome_14:1467802-1474958				7.58088	13.7438	18.9845	15.3694	11.4074		1.81296	2.50426	2.02739	1.50476		Hump2
Cre14.g618300		chromosome_14:1490568-1494739				6.32049	49.5338	80.8024	33.2212	12.5175		7.83702	12.7842	5.25611	1.98046		Arch2
Cre14.g618350		chromosome_14:1494789-1498530				2.28033	7.55863	10.6716	7.13347	5.21951		3.31471	4.67985	3.12826	2.28893		Arch1
Cre14.g618750	FAP246	chromosome_14:1574162-1584184	NP_653249.1	LRGUK	leucine-rich repeat and guanylate kinase domain-containing protein	5.24332	24.053	66.5481	70.947	17.5448		4.58736	12.692	13.5309	3.34612		Arch1	X	X	X	X
Cre14.g619250		chromosome_14:1678295-1680126				119.331	317.811	242.134	121.336	74.2528		2.66327	2.0291	1.0168	0.622242		Hump1
Cre14.g619900		chromosome_14:1791258-1796021				6.70526	12.1159	16.8969	8.85668	9.03028		1.80692	2.51995	1.32086	1.34675		Pulse10
Cre14.g619950		chromosome_14:1796022-1797958				3.71118	3.27795	2.45094	2.72626	10.4368		0.883264	0.660421	0.734607	2.81226		Stag60
Cre14.g620400	SPC22	chromosome_14:1850561-1852744	NP_068747.1	SPCS3	signal peptidase complex subunit 3	11.4525	7.72011	17.479	29.5644	17.5178		0.674098	1.52622	2.58148	1.5296		Pulse30
Cre14.g620500		chromosome_14:1859674-1863374				26.0457	137.721	114.34	23.9016	17.2036		5.28767	4.38998	0.917679	0.660516		Hump1
Cre14.g621100		chromosome_14:1936994-1947960				2.73684	1.34204	0.901754	2.69567	17.5605		0.490361	0.329487	0.984957	6.41634		Stag60
Cre14.g622800		chromosome_14:2202219-2208581				4.18011	8.12126	16.2989	10.3708	7.40876		1.94283	3.89916	2.48099	1.77238		Hump2
Cre14.g622900		chromosome_14:2212313-2219819				4.46541	6.70227	15.7201	10.1472	6.26581		1.50093	3.52042	2.2724	1.40319		Hump2
Cre14.g622901		chromosome_14:2219873-2226269	EAW65566.1	MFHAS1	malignant fibrous histiocytoma amplified sequence 1	1.03269	0.540442	1.60091	4.04297	2.46361		0.523334	1.55023	3.91499	2.38562		Stag30
Cre14.g623125		chromosome_14:2249339-2252909				5.6883	6.17728	14.7782	14.0387	12.6165		1.08596	2.598	2.468	2.21797		Stag10
Cre14.g623150		chromosome_14:2252959-2265219				1.70004	0.836863	3.60049	5.26983	2.92716		0.492261	2.11789	3.09983	1.72182		Hump2
Cre14.g623350		chromosome_14:2287199-2292981				2.29997	24.1164	40.3002	6.84274	2.85941		10.4855	17.5221	2.97514	1.24324		Hump1
Cre14.g623700		chromosome_14:2329153-2335599				2.55665	2.779	2.30578	4.69858	6.89973		1.08697	0.901876	1.83779	2.69874		Stag60
g15034		chromosome_14:2346816-2352480				1.46695	0.000436941	0.000400495	0.0004309	4.17543		0.000297857	0.000273012	0.000293739	2.84633		Stag60
g15035		chromosome_14:2352786-2357795				4.63464	0.000424461	1.9768	10.6153	12.6343		9.15845e-05	0.426527	2.29043	2.72606		Stag30
Cre14.g624400	FAP99	chromosome_14:2392960-2399134	NP_001180211.1	LOC402160	uncharacterized protein LOC402160	11.5932	75.9994	149.478	60.1943	15.885		6.55552	12.8936	5.19221	1.3702		Arch2	X	X	X
Cre14.g624450		chromosome_14:2399330-2412439				3.58742	8.66119	25.2768	4.8523	3.53803		2.41432	7.04596	1.35259	0.986232		Pulse10	X
g15045		chromosome_14:2412500-2413302				0.690427	2.3553	5.31469	1.27201	0.112622		3.41137	7.69769	1.84235	0.163119		Pulse10
Cre14.g624900	FAP171	chromosome_14:2445820-2450330				2.06457	12.3999	28.9594	32.5846	8.0825		6.00604	14.0268	15.7828	3.91486		Arch1	X	X
Cre14.g624950	DHC10	chromosome_14:2450360-2474860	NP_065928.2	DNAH2	dynein heavy chain 2, axonemal	8.07269	4.16316	37.7	60.3675	39.594		0.515709	4.67007	7.47799	4.90468		Stag10	X	X		X
Cre14.g625100		chromosome_14:2488490-2492372				0.964927	0.484441	1.05042	3.91336	4.43495		0.502049	1.0886	4.0556	4.59615		Stag30
Cre14.g625500	ANK10	chromosome_14:2541500-2544653	NP_710181.2	ANKRD44	serine/threonine-protein phosphatase 6 regulatory ankyrin repeat	8.18564	21.707	12.1649	2.60213	0.000484268		2.65184	1.48613	0.31789	5.91607e-05		Pulse3	X	X
g15069		chromosome_14:2546298-2554995	NP_055853.1	KIAA0754	uncharacterized protein KIAA0754	0.26846	1.85892	7.18564	3.96018	0.35393		6.92438	26.7661	14.7515	1.31837		Arch2
Cre14.g625950		chromosome_14:2608679-2616957				1.42813	1.14461	0.849185	3.10165	3.66262		0.801475	0.594613	2.17183	2.56463		Stag30
Cre14.g626750		chromosome_14:2720048-2723518				11.9953	13.7269	15.0816	78.1218	118.515		1.14436	1.25729	6.5127	9.88012		Stag30
g15117		chromosome_14:2911896-2938186	NP_001361.1	DNAH6	dynein heavy chain 6, axonemal	9.15017	5.4678	42.9437	81.0605	30.7046		0.597563	4.69321	8.85891	3.35563		Stag10	X	X
Cre14.g627650		chromosome_14:2938286-2947358				3.11372	28.3967	54.7383	19.4596	6.77009		9.11986	17.5797	6.24963	2.17428		Arch1
Cre14.g629200	FAP98	chromosome_14:3216286-3221822				6.35231	96.185	155.23	32.8658	8.21771		15.1417	24.4368	5.17383	1.29366		Hump1	X	X
Cre14.g629429		chromosome_14:3253482-3258174				1.5613	4.09723	4.66847	3.29413	2.01327		2.62424	2.99012	2.10986	1.28948		Arch2
Cre14.g630200		chromosome_14:3371898-3380284				5.79811	22.9051	52.5944	28.7815	12.4269		3.95044	9.07096	4.96395	2.14327		Arch1	X	X
g15201		chromosome_14:3518298-3525838				13.2317	14.0039	24.0338	87.7071	58.4296		1.05836	1.81638	6.62856	4.41588		Stag30
g15202		chromosome_14:3525988-3536074				1.12044	0.966606	1.36083	3.44128	1.8658		0.862702	1.21455	3.07136	1.66524		Pulse30
Cre14.g631000		chromosome_14:3556122-3559938				3.36697	10.7744	6.55399	5.00539	3.08998		3.20003	1.94655	1.48662	0.917733		Pulse3
Cre14.g631200	FAP94	chromosome_14:3608402-3617348	AAI17282.2	CASC1	CASC1 protein	5.07419	34.6298	87.9158	95.934	18.4046		6.8247	17.3261	18.9063	3.6271		Arch1	X	X		X
Cre14.g631650		chromosome_14:3684103-3688275				1.85434	21.7857	27.9877	4.01171	1.96862		11.7485	15.0931	2.16342	1.06163		Hump1	X	X
Cre14.g632350	FAP138	chromosome_14:3759173-3762927				8.1162	48.4399	108.684	63.397	15.2655		5.9683	13.391	7.81117	1.88087		Arch2	X	X
Cre14.g633000	TOX1	chromosome_14:3936013-3938465	AAD56538.1	GFER	AF183892_1 hepatopoietin	1.31765	0.656219	0.395963	1.52097	3.51851		0.498022	0.300507	1.15431	2.67029		Stag60
Cre14.g633750		chromosome_14:4064715-4078080	AAH01497.1	IPO5	IPO5 protein	30.1782	39.1149	25.6009	32.5996	75.8743		1.29613	0.848324	1.08024	2.51421		Stag60
g15293		chromosome_14:4144685-4147259				964.022	2853.22	912.188	2286.32	648.867		2.9597	0.946232	2.37165	0.673083		UT4
g15294		chromosome_14:4147305-4150687				147.63	1695.01	122.241	328.595	176.384		11.4815	0.828023	2.2258	1.19477		UT4
g15295		chromosome_14:4154775-4157697				127.913	1594.06	112.162	304.447	163.025		12.4621	0.876862	2.38011	1.2745		UT4
Cre15.g635200		chromosome_15:194682-198554	NP_057152.2	FIS1	mitochondrial fission 1 protein	9.27828	20.39	28.0144	30.2089	17.8485		2.19761	3.01935	3.25587	1.92369		Arch2
Cre15.g635993		chromosome_15:370592-373544				1.67137	0.730548	0.650729	2.29202	4.94892		0.437095	0.389339	1.37134	2.961		Stag60
Cre15.g636300	CPN2	chromosome_15:428342-433064	NP_001272.2	TBCB	tubulin-folding cofactor B	4.67255	21.8653	45.7266	42.3792	6.08099		4.67952	9.78622	9.06982	1.30143		Arch2			X
Cre15.g636600		chromosome_15:466658-481612				5.11302	22.2246	61.9804	34.1464	12.103		4.34667	12.1221	6.67832	2.36709		Arch1
Cre15.g636650		chromosome_15:481752-489514	AAH14985.1	SNAPC3	small nuclear RNA activating complex, polypeptide 3, 50kD, partial	1.67907	0.704361	0.941024	3.08741	4.44142		0.419495	0.560444	1.83876	2.64517		Stag60
Cre15.g640150		chromosome_15:763328-766834				1.23527	7.99021	51.0845	27.0963	16.0559		6.46839	41.3549	21.9355	12.9979		Arch1
Cre15.g640100		chromosome_15:766889-770994				0.888549	1.02904	4.36265	5.17581	7.3875		1.15811	4.90986	5.82501	8.31412		Stag10
Cre15.g640050		chromosome_15:771311-782634				1.67082	0.89768	8.94696	9.14796	30.6907		0.537269	5.35483	5.47513	18.3686		Stag10
Cre15.g640000		chromosome_15:782744-790456				7.61571	46.223	87.7805	14.5566	8.17009		6.06943	11.5262	1.91139	1.07279		Hump1
Cre15.g639100		chromosome_15:973667-982149				12.1828	78.8134	214.328	107.902	47.9247		6.46924	17.5927	8.85691	3.9338		Arch1	X	X
g15433		chromosome_15:1003809-1010065				1.93964	2.66281	5.00192	2.59593	1.63942		1.37284	2.57879	1.33836	0.845219		Pulse10
Cre15.g638800		chromosome_15:1011428-1017745				2.42652	3.17643	6.19545	3.1525	2.07088		1.30905	2.55322	1.29919	0.853436		Pulse10
g15441		chromosome_15:1050639-1058115				0.345035	2.59391	7.83575	3.87278	0.543977		7.51782	22.71	11.2243	1.57658		Arch2
Cre15.g643850		chromosome_15:1654661-1657977				2.54686	8.92749	10.5867	3.7033	1.90688		3.50529	4.15677	1.45407	0.748718		Hump1
Cre16.g696050		chromosome_16:22269-32605				8.83479	18.454	54.9555	26.9063	14.189		2.08879	6.22035	3.04549	1.60604		Arch2
Cre16.g695700		chromosome_16:80748-82940				4.37342	10.1021	14.8763	10.1411	5.11673		2.30989	3.40153	2.3188	1.16996		Arch2
Cre16.g695650		chromosome_16:83795-91365				3.95665	13.6182	25.8126	7.65545	4.90304		3.44185	6.52385	1.93483	1.23919		Hump2
Cre16.g694950		chromosome_16:184552-187491	AAH26328.1	DMPK	DMPK protein	9.31382	34.0616	34.9516	20.603	14.4777		3.6571	3.75266	2.21209	1.55443		Arch2
Cre16.g694300		chromosome_16:268255-272611				0.331292	0.0840613	0.43791	1.2762	3.86142		0.253738	1.32182	3.85219	11.6556		Stag30
Cre16.g694250		chromosome_16:272711-277523				1.26342	0.781953	1.91518	3.97999	13.4916		0.618918	1.51587	3.15017	10.6786		Stag30
Cre16.g693819		chromosome_16:360686-365362				0.807623	1.57577	1.14469	3.25749	1.84023		1.95112	1.41736	4.03343	2.27858		Stag30
Cre16.g693650		chromosome_16:378552-386814				1.51255	4.78689	6.09122	3.08923	2.32334		3.16478	4.02712	2.0424	1.53604		Arch2	X
g15615		chromosome_16:425965-432002				26.1249	10.4888	7.66376	98.2686	375.891		0.401487	0.293351	3.76149	14.3882		Stag30
g15617		chromosome_16:482092-494534				2.82928	2.40157	16.2371	29.6678	8.71958		0.848827	5.73895	10.486	3.08191		Stag10	X	X
g15656		chromosome_16:708122-710068				2.62413	1.98544	1.94904	4.44161	9.15461		0.756609	0.742738	1.6926	3.48863		Stag60
Cre16.g691300		chromosome_16:710122-711208				1.21913	1.98492	2.86747	4.49211	7.45738		1.62814	2.35206	3.68468	6.11697		Stag10
g15673		chromosome_16:784803-785449				1.27321	1.18456	5.44488	2.58027	1.74456		0.930373	4.2765	2.02659	1.37021		Pulse10
Cre16.g648150		chromosome_16:876823-885874				1.54029	0.778362	6.63393	3.60794	1.16185		0.505335	4.30694	2.34238	0.754306		Hump2
Cre16.g649150		chromosome_16:1018189-1023768				7.28785	40.7608	58.5857	20.0819	10.8022		5.59298	8.03882	2.75553	1.48222		Arch2	X			X
Cre16.g649250		chromosome_16:1027399-1031535				9.02789	5.59953	4.71872	15.0925	39.3518		0.620248	0.522682	1.67176	4.35891		Stag60
g15724		chromosome_16:1115989-1124735				1.51693	2.03685	6.13571	2.61401	1.89863		1.34274	4.04482	1.72322	1.25163		Pulse10
Cre16.g650150		chromosome_16:1135952-1141425	NP_055761.2	SPAST	spastin isoform 1	3.16155	5.32789	9.26719	4.78051	3.33982		1.68521	2.93122	1.51208	1.05639		Pulse10				X
Cre16.g650200		chromosome_16:1141575-1145486	NP_110407.2	SLC25A32	mitochondrial folate transporter/carrier	1.99578	0.547914	0.447735	5.214	8.966		0.274536	0.224341	2.61251	4.49248		Stag30
Cre16.g650450	FAP219	chromosome_16:1159825-1162585				7.5199	44.4183	74.8876	64.7875	24.5899		5.90677	9.95859	8.61547	3.26998		Arch1	X	X
Cre16.g650600	MST1	chromosome_16:1169952-1179377				126.621	145.084	308.156	404.085	377.22		1.14581	2.43369	3.1913	2.97913		Stag10	X	X		X
Cre16.g650750	FAP268	chromosome_16:1201217-1203629				11.9363	99.5976	192.689	85.1972	23.438		8.34409	16.1431	7.13766	1.96359		Arch2	X		X
Cre16.g650950		chromosome_16:1229260-1231647				5.6145	6.38436	13.4622	16.5325	10.8961		1.13712	2.39776	2.94461	1.94071		Hump2
Cre16.g651350		chromosome_16:1264421-1273527				4.79918	6.44844	22.1944	16.0759	15.7409		1.34365	4.62462	3.34972	3.27991		Stag10
g15757		chromosome_16:1274007-1286859	AAD42875.1	RLIM	AF155109_1 putative ring zinc finger protein NY-REN-43 antigen	0.000116135	9.25625e-05	0.608886	1.88023	5.28995		0	0.61	1.88	5.29		Stag60
Cre16.g652200	MMP9	chromosome_16:1401331-1408423				11.3855	55.1096	82.8219	37.2724	10.7755		4.84033	7.27433	3.27367	0.946423		Arch2
Cre16.g652400		chromosome_16:1424371-1443123				3.91478	3.70321	39.4506	32.6853	7.09174		0.945956	10.0773	8.3492	1.81153		Hump2	X	X
Cre16.g652450		chromosome_16:1443171-1445782				1.48576	4.19301	11.7758	13.7777	2.90828		2.82213	7.92578	9.27317	1.95744		Arch2
Cre16.g654000		chromosome_16:1608317-1610325				2.16905	13.5518	17.4958	11.4198	9.66732		6.2478	8.06611	5.26489	4.45694		Arch1
Cre16.g654050		chromosome_16:1610464-1613343				5.81678	12.2447	14.5986	14.2167	7.11086		2.10507	2.50974	2.44408	1.22247		Arch2
Cre16.g654150	FAP63	chromosome_16:1617185-1621417				5.87146	136.289	114.552	32.2269	7.71976		23.2121	19.51	5.48874	1.31479		Arch2	X	X	X
Cre16.g654300	RSP23	chromosome_16:1626999-1629906	NP_003542.1	NME5	nucleoside diphosphate kinase homolog 5	10.2541	111.182	198.046	165.904	39.4416		10.8427	19.3138	16.1793	3.84642		Arch1	X	X	X
Cre16.g655750		chromosome_16:1883553-1887856	EAW85179.1	TEKT5	hypothetical protein FLJ32871	35.9751	169.174	310.598	248.849	97.8908		4.70253	8.63369	6.91726	2.72107		Arch1	X	X	X	X
g15856		chromosome_16:1900173-1912164	EAX03804.1	ANKS1A	ankyrin repeat and sterile alpha motif domain containing 1A,	6.66717	17.8169	22.0823	8.16696	6.33516		2.67233	3.31209	1.22495	0.950202		Hump1
Cre16.g656150		chromosome_16:1924500-1928923	EAW92610.1	HIATL1	hippocampus abundant transcript-like 1, isoform CRA_a	16.3072	12.1886	16.6639	38.0327	114.68		0.747437	1.02187	2.33226	7.03248		Stag30
Cre16.g656200		chromosome_16:1929213-1937065	NP_001128246.1	KLC2	kinesin light chain 2 isoform 2	3.51466	24.5541	54.6478	13.5254	6.56415		6.98619	15.5485	3.84828	1.86765		Arch2
Cre16.g656350		chromosome_16:1945397-1959543				4.07482	3.45201	12.8395	8.01909	4.12259		0.847156	3.15094	1.96796	1.01172		Pulse10	X
Cre16.g656400	SQD1	chromosome_16:1959597-1965443	AAB86498.1	GALE	UDP-galactose-4-epimerase	72.3715	97.7744	150.232	193.424	177.704		1.35101	2.07584	2.67265	2.45544		Stag30
Cre16.g656450		chromosome_16:1965497-1967873				17.3827	23.1563	41.3458	45.776	39.3087		1.33215	2.37856	2.63342	2.26137		Stag10
Cre16.g657300	CPI1	chromosome_16:2063241-2066886				18.4554	45.3027	72.8602	84.7791	73.135		2.45471	3.94791	4.59373	3.9628		Stag3
Cre16.g657550		chromosome_16:2081895-2086017				4.62998	2.1538	3.00128	5.90368	18.8413		0.465186	0.648227	1.2751	4.06941		Stag60
g15898		chromosome_16:2127295-2127657	EAW86321.1	NUDT5	nudix (nucleoside diphosphate linked moiety X)-type motif 5,	19.6491	35.4866	102.812	63.5283	28.6578		1.80602	5.2324	3.23314	1.45848		Hump2
g15901		chromosome_16:2137485-2141134	EAW86321.1	NUDT5	nudix (nucleoside diphosphate linked moiety X)-type motif 5,	30.5993	94.1898	152.611	113.824	43.2583		3.07817	4.9874	3.71982	1.4137		Arch2
Cre16.g658700		chromosome_16:2218388-2220260	AAH03188.1	MACROD1	MACROD1 protein	4.0594	8.99991	20.5365	12.0139	7.94601		2.21705	5.059	2.95953	1.95743		Arch2
g15913		chromosome_16:2220308-2222330				3.94048	8.62615	17.2479	11.4082	7.12988		2.18911	4.37711	2.89513	1.80939		Arch2
Cre16.g658782		chromosome_16:2229038-2232710				0.901855	0.172115	0.969139	1.85325	4.75279		0.190846	1.07461	2.05493	5.27002		Stag30
Cre16.g658900	TRP10	chromosome_16:2239855-2258118				4.12617	3.89945	27.6252	27.2199	9.08431		0.945053	6.69512	6.59689	2.20163		Hump2	X
Cre16.g659000		chromosome_16:2265418-2274220				3.83244	6.15523	9.75208	5.78691	4.69589		1.60609	2.54461	1.50998	1.2253		Pulse10
Cre16.g659200		chromosome_16:2300237-2306468	NP_059488.2	CYP3A4	cytochrome P450 3A4 isoform 1	1.66509	0.895833	1.10718	3.41621	4.30808		0.538009	0.664937	2.05167	2.5873		Stag30
Cre16.g659250		chromosome_16:2306578-2308941	NP_085056.2	CYB5B	cytochrome b5 type B	15.5773	27.4716	41.6573	27.774	11.8917		1.76357	2.67423	1.78298	0.763399		Pulse10
Cre16.g659350		chromosome_16:2311222-2313098	AAA63169.1	CYB5A	cytochrome b5	57.8636	127.706	184.042	255.281	158.146		2.20702	3.18062	4.41177	2.73308		Arch1
Cre16.g660800	TIM44	chromosome_16:2483648-2488500	AAB97740.1	TIMM44	translocase of inner mitochondrial membrane Tim44 precursor	20.3006	14.2198	13.2154	45.6881	50.9316		0.700462	0.650986	2.25058	2.50887		Stag30	X
Cre16.g660900		chromosome_16:2493132-2507288	AAH03664.1	KIF4A	KIF4A protein	4.07958	3.08788	12.168	23.3601	5.56617		0.756911	2.98266	5.7261	1.3644		Hump2	X	X
Cre16.g661100	MAPK7	chromosome_16:2519398-2524020	EAW55282.1	MAK	male germ cell-associated kinase, isoform CRA_a	14.6805	90.0366	157.352	78.6025	17.8055		6.13307	10.7184	5.35421	1.21287		Arch2	X	X	X	X
Cre16.g661500		chromosome_16:2574384-2580716				12.7269	27.0277	35.8977	16.617	13.5933		2.12367	2.82062	1.30566	1.06808		Hump1
Cre16.g661700		chromosome_16:2610184-2613715	NP_055070.1	CNPY2	protein canopy homolog 2 isoform 1 precursor	3.82944	8.42302	10.7512	10.2614	6.40776		2.19954	2.80751	2.67961	1.67329		Arch2
Cre16.g662951		chromosome_16:2777919-2796660	NP_066267.2	ANK3	ankyrin-3 isoform 1	0.566292	0.537614	2.25864	3.83787	2.14909		0.949358	3.98847	6.77719	3.79502		Stag10				X
Cre16.g663950		chromosome_16:2920032-2922957	NP_008849.2	SC5DL	lathosterol oxidase	37.238	158.086	294.473	280.123	95.1034		4.24529	7.90786	7.5225	2.55393		Arch1			X
g16033		chromosome_16:2928927-2935816	NP_065946.2	GRAMD1A	GRAM domain-containing protein 1A isoform 1	0.0203942	3.57987	3.06558	4.74208	4.00647		3.58	3.07	4.74	4.01		Stag3
Cre16.g664400		chromosome_16:2984637-2986539				19.4064	28.9676	40.1884	52.3858	40.5609		1.49268	2.07088	2.69941	2.09008		Stag10	X
Cre16.g664500	BBS3B	chromosome_16:2991618-2994142	NP_115522.1	ARL6	ADP-ribosylation factor-like protein 6	12.1658	56.8697	105.952	91.0028	24.8846		4.67455	8.709	7.48022	2.04546		Arch1			X	X
Cre16.g664700		chromosome_16:3004150-3006767	NP_003163.1	SURF1	surfeit locus protein 1	11.6555	9.7793	6.70639	13.9383	30.572		0.839029	0.575384	1.19586	2.62297		Stag60
Cre16.g665050	CAV2	chromosome_16:3035375-3046337	AAA18895.1	SCN2A	voltage-gated sodium channel	4.59594	12.3214	38.8435	17.2132	7.53775		2.68093	8.4517	3.74531	1.64009		Arch2
Cre16.g665100	CAV3	chromosome_16:3046345-3062155	ABQ01244.1	SCN5A	sodium channel protein type V alpha subunit	2.81603	2.49369	11.0213	5.05684	3.31728		0.885534	3.91377	1.79573	1.178		Pulse10				X
Cre16.g665450	RYR1	chromosome_16:3086725-3105581	NP_002214.2	ITPR2	inositol 1,4,5-trisphosphate receptor type 2	5.69437	6.027	60.6245	64.3896	18.9022		1.05841	10.6464	11.3076	3.31945		Stag10	X	X		X
Cre16.g665850		chromosome_16:3140819-3144875				1.30092	9.55942	31.7062	39.9307	8.79446		7.3482	24.3721	30.6942	6.76019		Arch1	X	X	X
Cre16.g666150		chromosome_16:3170747-3174270	EAW52329.1	CCDC114	hypothetical protein FLJ32926, isoform CRA_c	38.2259	246.241	455.084	236.056	76.9332		6.44173	11.9051	6.17529	2.01259		Arch1	X	X		X
Cre16.g666450		chromosome_16:3210279-3212685				3.61719	1.98119	9.75997	4.45838	6.54427		0.547715	2.69822	1.23255	1.80921		Pulse10
Cre16.g666500	BBS8	chromosome_16:3212955-3217379	NP_938051.1	TTC8	tetratricopeptide repeat protein 8 isoform B	11.4232	27.6103	43.2635	40.2018	20.547		2.41704	3.78734	3.51931	1.79871		Arch2
g16109		chromosome_16:3412648-3418350	AAB60345.1	-	ORF2	12.1138	37.9773	11.342	28.8508	7.45988		3.13504	0.936288	2.38165	0.615817		UT4
g16120		chromosome_16:3465253-3469345	NP_001028728.1	PPM1B	protein phosphatase 1B isoform 4	21.0785	3.91825	4.88469	25.971	55.9992		0.185888	0.231738	1.23211	2.6567		Stag60
g16131		chromosome_16:3504752-3508718	NP_006396.2	TM9SF1	transmembrane 9 superfamily member 1 isoform a precursor	20.0142	12.5045	15.7556	41.5237	50.0493		0.624781	0.787221	2.07471	2.50069		Stag30
g16143		chromosome_16:3558815-3563056	NP_653245.2	SPATA4	spermatogenesis-associated protein 4	4.21209	21.9595	41.8042	9.91052	6.95352		5.21345	9.92481	2.35287	1.65085		Arch2
g16149		chromosome_16:3585345-3594684	NP_000043.3	ATP7A	copper-transporting ATPase 1	11.0061	19.1423	27.3607	46.2337	23.6816		1.73924	2.48596	4.20073	2.15168		Stag10
Cre16.g688450	FBB18	chromosome_16:3646939-3650148	NP_067077.1	C21orf59	uncharacterized protein C21orf59	9.84231	108.981	213.313	117.385	7.85212		11.0727	21.6731	11.9266	0.797792		Arch2			X
Cre16.g688500		chromosome_16:3650265-3658317	NP_932348.2	CCDC57	coiled-coil domain-containing protein 57	2.94203	7.11344	10.7086	2.79574	1.59732		2.41787	3.63987	0.950276	0.542931		Hump1
Cre16.g688650	MOT43	chromosome_16:3673747-3677655	NP_079124.1	MORN1	MORN repeat-containing protein 1	9.514	41.5002	80.9662	72.6742	24.6755		4.36201	8.51022	7.63866	2.5936		Arch1				X
Cre16.g689600	FAP73	chromosome_16:3811711-3814291	NP_653282.2	CCDC42	coiled-coil domain-containing protein 42A isoform 1	15.7596	106.519	189.473	74.6269	29.7645		6.75899	12.0227	4.73533	1.88866		Arch2	X	X	X
Cre16.g690000		chromosome_16:3866469-3870531				8.33388	7.03619	11.77	20.9545	15.6454		0.844287	1.41231	2.51438	1.87732		Pulse30
Cre16.g690050	HCS2	chromosome_16:3870579-3873901	NP_005324.3	HCCS	cytochrome c-type heme lyase	1.78792	1.08984	2.08289	7.89418	10.0165		0.609557	1.16498	4.41529	5.60232		Stag30
Cre16.g690100	FAP213	chromosome_16:3873949-3875701				8.82044	46.7843	86.485	31.8305	10.7686		5.30408	9.80507	3.60872	1.22087		Arch2	X	X
Cre16.g690350		chromosome_16:3893913-3899029				17.0387	31.0983	44.7102	31.7246	27.2108		1.82516	2.62404	1.86191	1.597		Pulse10
Cre16.g690450	FAP266	chromosome_16:3903699-3909799	NP_775836.3	RSPH10B	radial spoke head 10 homolog B	10.7144	69.7349	121.773	94.7221	31.6422		6.50852	11.3654	8.84064	2.95324		Arch1	X	X		X
g16223		chromosome_16:4021429-4027815	NP_060392.3	PRPF39	pre-mRNA-processing factor 39	1.41482	1.97282	0.605565	3.90694	5.86898		1.3944	0.428016	2.76144	4.14822		Stag30
Cre16.g669900		chromosome_16:4060665-4063177				14.4732	28.9679	46.5636	49.1927	33.9418		2.00149	3.21723	3.39888	2.34515		Stag3	X	X
Cre16.g669750		chromosome_16:4070799-4075695				2.85727	7.98363	17.2833	6.61112	2.88536		2.79415	6.04889	2.31379	1.00983		Arch2
g16247		chromosome_16:4124255-4129774				2.80665	0.98325	0.0700501	3.953	7.29368		0.350329	0.0249586	1.40844	2.59871		Stag60
Cre16.g669050		chromosome_16:4151319-4157235				2.32972	9.01812	21.5465	7.70682	3.41761		3.8709	9.24854	3.30805	1.46696		Arch2
Cre16.g669000		chromosome_16:4157283-4162545				6.30949	56.4088	56.5171	10.9542	5.68119		8.94031	8.95748	1.73615	0.90042		Hump1	X
Cre16.g668650		chromosome_16:4206866-4210715				0.578011	1.07606	2.94043	3.71737	5.12919		1.86166	5.08715	6.43131	8.87386		Stag10
Cre16.g668550		chromosome_16:4214915-4220183	EAX01104.1	FAM150B	hCG1990170, isoform CRA_a	1.94753	2.51393	4.94484	2.92115	2.23541		1.29083	2.53903	1.49993	1.14782		Pulse10
g16306		chromosome_16:4474729-4476968				10.5619	259.672	229.508	32.4311	7.9338		24.5857	21.7298	3.07057	0.751172		Hump1
g16307		chromosome_16:4477022-4480448				9.41457	199.148	219.144	29.7681	6.60934		21.1532	23.2771	3.16192	0.702033		Hump1
Cre16.g667450	TLP2	chromosome_16:4480633-4484032	NP_003315.2	TULP3	tubby-related protein 3 isoform 1	40.6816	561.15	365.646	97.6411	24.0264		13.7937	8.98799	2.40013	0.590596		Hump1			X
g16309		chromosome_16:4484078-4495237	EAW85684.1	CACNA1H	calcium channel, voltage-dependent, alpha 1H subunit, isoform	10.6909	85.589	69.8965	20.3992	7.52141		8.00578	6.53794	1.90809	0.703534		Hump1				X
g16310		chromosome_16:4496098-4515170	EAW88907.1	CACNA1C	calcium channel, voltage-dependent, L type, alpha 1C subunit,	4.18819	3.45623	13.0454	7.175	4.04098		0.825232	3.11481	1.71315	0.964851		Pulse10
g16323		chromosome_16:4563816-4566469				0.000827355	0.000321873	9.98523	6.00148	0.00340357		0.389039	9.99	6	0		Hump2
g16365		chromosome_16:4782575-4793087	NP_116250.3	SERAC1	protein SERAC1	2.09814	1.0765	1.48983	7.54818	4.94975		0.513073	0.710072	3.59756	2.35911		Stag30
Cre16.g685450	DHC8	chromosome_16:4937129-4958987	AAL37427.1	DNAH7	AF327442_1 ciliary dynein heavy chain 7	6.47696	4.64309	42.0791	49.5307	18.8776		0.716863	6.49674	7.64721	2.91458		Hump2	X	X
Cre16.g684600	SEC5	chromosome_16:5026439-5035455	NP_060773.3	EXOC2	exocyst complex component 2	4.15493	8.64398	14.8022	7.06477	3.95919		2.08042	3.56256	1.70033	0.95289		Hump1				X
Cre16.g683550		chromosome_16:5142559-5152025	AAH34277.1	POR	P450 (cytochrome) oxidoreductase	16.1241	18.4714	27.804	62.4653	132.043		1.14558	1.72438	3.87403	8.18917		Stag30
Cre16.g683500		chromosome_16:5152145-5156617	NP_061943.2	DDX49	probable ATP-dependent RNA helicase DDX49	16.4237	11.5334	14.5863	32.742	48.1539		0.702241	0.888125	1.99358	2.93198		Stag60
g16444		chromosome_16:5205785-5209301	NP_006003.1	CLPP	putative ATP-dependent Clp protease proteolytic subunit, mitochondrial	0.000628698	4.2465	0.000386018	7.04017	0.000510015		4.25	0	7.04	0.811224		UT2
Cre16.g682850		chromosome_16:5209412-5213028				6.07317	98.0908	80.6615	26.1828	10.4669		16.1515	13.2816	4.31122	1.72347		Arch2			X
Cre16.g682350		chromosome_16:5307045-5313281	NP_061877.1	ANKIB1	ankyrin repeat and IBR domain-containing protein 1	11.4096	13.0675	26.9052	37.8404	35.0326		1.14531	2.35812	3.31654	3.07045		Stag10
g16469		chromosome_16:5351951-5363603	EAW72859.1	ATP2B3	ATPase, Ca++ transporting, plasma membrane 3, isoform CRA_b	0.800302	3.08417	3.51845	0.842615	0.33581		3.85376	4.3964	1.05287	0.419604		Hump1	X	X
Cre16.g681700	NUOS4b	chromosome_16:5363605-5366691	AAH05270.1	NDUFS4	NADH dehydrogenase (ubiquinone) Fe-S protein 4, 18kDa (NADH-coenzyme	1.07367	0.363239	0.250448	2.51755	6.35168		0.338315	0.233263	2.34481	5.91586		Stag30
Cre16.g681600		chromosome_16:5366740-5368338				0.864981	0.458327	1.23163	3.15378	4.67578		0.529869	1.42388	3.64607	5.40564		Stag30
Cre16.g680950		chromosome_16:5459221-5463219				7.00705	18.0093	25.2351	10.9744	7.37698		2.57017	3.60139	1.56619	1.05279		Hump1
Cre16.g680500		chromosome_16:5520695-5528371	NP_004335.1	CETN2	centrin-2	3.01641	8.21264	20.0182	10.2503	6.31911		2.72265	6.63643	3.39818	2.09491		Arch1
Cre16.g679700		chromosome_16:5617972-5624396				5.7869	27.9091	70.7624	44.9439	12.8285		4.82281	12.228	7.76649	2.21682		Arch1
Cre16.g679650		chromosome_16:5624446-5630776	AAB02844.1	PLS3	T-plastin polypeptide	1.27322	0.891857	2.9453	4.52388	6.72618		0.700474	2.31327	3.5531	5.28281		Stag10
Cre16.g679550	FAP277	chromosome_16:5634543-5637058	NP_005016.1	SERPINI1	neuroserpin precursor	26.6844	14.6246	21.1968	45.7172	68.5481		0.548058	0.794352	1.71326	2.56885		Stag60	X	X		X
Cre16.g679150		chromosome_16:5674146-5678768	NP_004284.1	GDA	guanine deaminase isoform b	1.63426	1.63926	0.808092	3.29314	7.14767		1.00306	0.49447	2.01506	4.37364		Stag30
g16529		chromosome_16:5683890-5685191				2.78805	7.51719	12.5749	9.36358	6.21927		2.69622	4.51028	3.35847	2.23069		Arch1
Cre16.g678350		chromosome_16:5782700-5786978	EAW75802.1	TNNC2	troponin C type 2 (fast), isoform CRA_a	3.23798	30.2995	69.4648	20.2136	5.08098		9.35753	21.4531	6.24266	1.56918		Arch2
Cre16.g678150		chromosome_16:5805024-5806870	NP_054864.3	TMEM230	transmembrane protein 230 isoform 2	1.33785	0.404414	0.0867489	1.29913	6.62724		0.302287	0.064842	0.971058	4.95365		Stag60
Cre16.g677150		chromosome_16:5899527-5904349				0.988442	0.808149	0.435516	1.13126	2.75564		0.817599	0.440609	1.14449	2.78786		Stag60
Cre16.g677000	HSP70E	chromosome_16:5933459-5943577	AAP44471.1	HSPA4L	heat shock protein apg-1	48.1439	114.461	102.891	135.711	168.565		2.37748	2.13716	2.81886	3.50127		Stag3			X
Cre16.g676600		chromosome_16:5991431-5994829				6.74241	4.61961	14.7969	32.6194	28.7743		0.685157	2.1946	4.83794	4.26766		Stag10
Cre16.g675400		chromosome_16:6161219-6167345				4.85057	5.72646	2.66469	15.0613	20.328		1.18057	0.549356	3.10506	4.19085		Stag30
g16620		chromosome_16:6241529-6244295				1.29635	0.875901	0.955876	1.69774	3.56992		0.675667	0.73736	1.30963	2.75382		Stag60
Cre16.g674600		chromosome_16:6287615-6291637				3.2322	44.2348	58.2745	17.3874	6.84758		13.6857	18.0294	5.37943	2.11855		Arch1
Cre16.g674550		chromosome_16:6293975-6306305				4.0531	6.83058	28.9194	19.5872	6.09645		1.68527	7.13513	4.83265	1.50414		Hump2
Cre16.g672200		chromosome_16:6576828-6598935				1.57631	1.2063	1.26415	2.35045	4.28422		0.765268	0.801968	1.49111	2.71788		Stag60	X
Cre16.g671750	PFD4	chromosome_16:6637710-6639678	AAB17063.1	PFDN4	C-1	14.0213	23.2157	35.0964	37.5806	24.5772		1.65575	2.50308	2.68025	1.75285		Hump2
g16715		chromosome_16:6767427-6770259	NP_079014.1	C12orf49	UPF0454 protein C12orf49 precursor	8.3285	13.243	32.8322	50.8444	44.0538		1.59008	3.94215	6.10487	5.28952		Stag10
g16722	IDA7	chromosome_16:6795963-6801966	NP_660155.2	WDR63	WD repeat-containing protein 63	11.706	58.1343	128.134	130.391	33.0746		4.9662	10.946	11.1388	2.82544		Arch1	X	X		X
g16741	FAP200	chromosome_16:6910045-6912757	NP_115704.1	EFCAB2	EF-hand calcium-binding domain-containing protein 2 isoform a	5.32136	8.03899	15.051	23.3932	13.1492		1.5107	2.82841	4.39609	2.47102		Stag10	X	X
g16775	SEC61G	chromosome_16:7116455-7117797	NP_055117.1	SEC61G	protein transport protein Sec61 subunit gamma	22.0611	82.7451	126.212	166.029	89.9256		3.75072	5.72102	7.52587	4.07621		Arch1
g16776	FAP110	chromosome_16:7117819-7124105				5.29402	25.0158	51.8823	44.7453	13.1442		4.72529	9.80017	8.45205	2.48284		Arch1	X	X
g16782		chromosome_16:7157139-7164235				3.07216	6.07158	10.6076	2.83145	1.20549		1.97632	3.45281	0.921648	0.392392		Pulse10
g16797		chromosome_16:7248709-7253571				5.50164	27.8562	34.8504	9.16194	5.84729		5.06325	6.33455	1.66531	1.06283		Hump1
g16801		chromosome_16:7263353-7272879				2.21171	9.09945	25.8016	9.47988	4.08446		4.11421	11.6659	4.28622	1.84674		Arch2
g16802		chromosome_16:7273017-7276711	EAW62207.1	SLC25A48	similar to CG4995 gene product, isoform CRA_c	2.92737	7.22332	13.0632	10.7572	6.82012		2.46751	4.46244	3.6747	2.32978		Stag3
g16810		chromosome_16:7310442-7314389	AAH01316.1	DSCC1	Defective in sister chromatid cohesion 1 homolog	0.847869	3.02912	5.33733	2.65552	2.25712		3.57263	6.29499	3.13199	2.66211		Arch1
g16811		chromosome_16:7314483-7316589				7.84843	119.98	133.085	40.1617	15.7856		15.2871	16.9569	5.11716	2.01131		Arch1			X
g16819		chromosome_16:7375416-7379454				2.08043	0.543696	0.239912	2.30403	6.79482		0.261338	0.115318	1.10748	3.26607		Stag60
g16829		chromosome_16:7425004-7434666				2.50646	2.25437	1.17267	1.93925	7.54518		0.899424	0.467859	0.773701	3.01029		Stag60
g16833		chromosome_16:7453924-7460933	NP_003591.2	AURKA	aurora kinase A	1.76139	3.01667	8.05781	6.60496	4.59222		1.71266	4.57469	3.74986	2.60716		Stag10
g16844	FAP5	chromosome_16:7518424-7525646	EAW79187.1	NPHP3	nephronophthisis 3 (adolescent)	3.8367	10.8198	35.4098	44.0988	11.499		2.82008	9.22923	11.4939	2.99711		Arch1	X	X
g16866		chromosome_16:7680428-7683315				56.1104	123.313	203.535	280.186	268.137		2.19769	3.6274	4.99348	4.77874		Arch1
g16871		chromosome_16:7707609-7710115				9.28064	100.318	149.231	48.8761	17.5474		10.8094	16.0798	5.26646	1.89075		Arch2	X		X
g16875	FAP43	chromosome_16:7719168-7726495	NP_079421.5	WDR96	WD repeat-containing protein 96	10.0314	59.5021	123.054	98.7757	22.5235		5.93158	12.2669	9.84665	2.2453		Arch1	X	X
g16876	NDA1	chromosome_16:7726605-7733937				9.10055	24.2241	34.4781	37.2978	24.4499		2.66183	3.78857	4.09841	2.68664		Stag3
g16880	DNJ21	chromosome_16:7751213-7754279	NP_036398.3	DNAJB5	dnaJ homolog subfamily B member 5 isoform 3	5.05326	10.5268	17.487	15.674	8.21894		2.08317	3.46054	3.10176	1.62646		Arch2			X
g16889		chromosome_17:17593-26315	NP_001185730.1	EIF4G3	eukaryotic translation initiation factor 4 gamma 3 isoform 1	0.487934	66.002	51.2169	3.252	169.468		135.268	104.967	6.66484	347.317		UT5
Cre17.g697000		chromosome_17:115689-122055	NP_060684.4	LRRC1	leucine-rich repeat-containing protein 1	3.58855	8.02276	14.0917	3.27997	2.30244		2.23566	3.92685	0.91401	0.641607		Hump1
g16913		chromosome_17:177023-181485				21.8549	24.6788	59.3976	39.9189	33.4124		1.12921	2.71782	1.82654	1.52883		Pulse10
Cre17.g697750		chromosome_17:223767-226213				0.3876	0.650943	3.62996	2.55752	0.622877		1.67942	9.36522	6.59835	1.60701		Hump2	X
g16936		chromosome_17:304057-306863				1.81523	15.1114	18.6038	4.8274	2.79621		8.32479	10.2487	2.65939	1.54042		Arch2
g16937		chromosome_17:329511-335523	EAW89579.1	CCDC40	hCG28571, isoform CRA_b	10.655	56.4949	142.575	141.046	28.7969		5.3022	13.381	13.2375	2.70267		Arch1				X
Cre17.g699350		chromosome_17:497097-501654				2.13488	1.37508	0.842749	2.04223	6.14778		0.644102	0.394752	0.956602	2.87968		Stag60
Cre17.g699400		chromosome_17:501737-505369				1.0952	3.7971	8.62269	3.02662	2.1992		3.46704	7.87316	2.76353	2.00804		Arch1
Cre17.g699500		chromosome_17:510157-515077	EAW76406.1	TTLL9	tubulin tyrosine ligase-like family, member 9, isoform CRA_f	3.73565	5.65928	9.52872	12.6989	5.30626		1.51494	2.55075	3.39938	1.42044		Hump2	X	X		X
Cre17.g700200		chromosome_17:621766-627874				7.49311	54.5349	99.0871	31.7953	8.0618		7.27801	13.2238	4.24327	1.0759		Arch2	X
g17001		chromosome_17:735442-738261	AAC16021.1	RPL14	CAG-isl 7	99.4542	266.669	154.185	242.035	263.812		2.68132	1.55031	2.43363	2.6526		UT2
Cre17.g701250	FAP59	chromosome_17:738378-746940	NP_852091.1	CCDC39	coiled-coil domain-containing protein 39	10.4403	60.5976	130.873	73.7328	15.1479		5.8042	12.5354	7.06233	1.45091		Arch2	X	X		X
Cre17.g703850		chromosome_17:1076249-1080695				26.6254	172.284	302.924	231.832	55.9365		6.47066	11.3773	8.70717	2.10087		Arch1	X	X	X
Cre17.g703900	IFT172	chromosome_17:1080805-1090529	NP_056477.1	IFT172	intraflagellar transport protein 172 homolog	12.0886	53.9525	150.19	114.348	28.958		4.46309	12.4241	9.45916	2.39548		Arch1	X	X
Cre17.g704050		chromosome_17:1111849-1117265				2.81029	5.40469	12.0827	9.96412	5.37173		1.92318	4.29945	3.54558	1.91145		Hump2
Cre17.g704250		chromosome_17:1128415-1134397				8.16729	22.0935	22.282	14.1395	14.4214		2.70512	2.7282	1.73124	1.76575		Hump1
Cre17.g704300	FAP47	chromosome_17:1135298-1150245	NP_689845.2	CXorf22	uncharacterized protein CXorf22	7.97401	22.2133	95.29	83.701	17.0349		2.78571	11.9501	10.4967	2.1363		Hump2	X	X
Cre17.g704350		chromosome_17:1150365-1153477	NP_057164.3	GLOD4	glyoxalase domain-containing protein 4	3.54968	8.09649	12.5032	15.0484	11.5804		2.28091	3.52235	4.23937	3.26238		Stag3
Cre17.g705843		chromosome_17:1315562-1318138				1.33531	0.464004	0.233922	2.22298	3.40106		0.347488	0.175182	1.66477	2.54702		Stag60
Cre17.g706700		chromosome_17:1428430-1459527				3.30117	5.52862	12.5263	36.2209	13.6644		1.67475	3.7945	10.9721	4.13926		Stag10
Cre17.g707100		chromosome_17:1496150-1505856				2.50858	8.05824	14.6924	9.11022	4.43551		3.21227	5.85686	3.63162	1.76814		Arch2
Cre17.g707150		chromosome_17:1513070-1516522				1.32837	4.75233	21.8138	14.6191	7.52161		3.57756	16.4215	11.0053	5.66229		Arch1
Cre17.g707700	NRM1	chromosome_17:1590874-1595730	NP_000569.3	SLC11A1	natural resistance-associated macrophage protein 1	12.3249	19.1761	31.5054	40.6349	36.9716		1.55588	2.55624	3.29698	2.99975		Stag10
Cre17.g707900		chromosome_17:1611044-1614109				21.3844	14.2468	21.0271	59.6196	78.0675		0.666224	0.983292	2.78799	3.65068		Stag30
g17160		chromosome_17:1655802-1658587	NP_620150.1	ARL8A	ADP-ribosylation factor-like protein 8A isoform 1	7.99306	0.00828082	7.1552	0.00303921	24.6744		0.001036	0.895177	0.000380231	3.08698		Stag60
Cre17.g709250		chromosome_17:1765823-1767979				2.68489	1.85193	1.82127	4.22159	7.43019		0.68976	0.678341	1.57235	2.76741		Stag60
g17194		chromosome_17:1848193-1861525	AAH28733.1	PTK2	PTK2 protein	0.733024	0.308063	0.171973	3.00126	2.89229		0.420263	0.234608	4.09435	3.9457		Stag30
Cre17.g710050		chromosome_17:1878927-1886113				5.57321	13.9828	15.8112	12.5327	8.87918		2.50893	2.837	2.24874	1.59319		Arch2
g17210		chromosome_17:1940335-1946017				2.74713	0.989311	2.42339	9.14823	1.21152		0.360125	0.882153	3.3301	0.441013		Pulse30
Cre17.g711150		chromosome_17:1990389-1994722				4.63322	1.53484	3.72262	33.465	38.5442		0.331269	0.803463	7.22284	8.3191		Stag30
Cre17.g711300		chromosome_17:2002885-2006598				1.81765	16.2299	20.9719	5.21414	2.90126		8.92906	11.5379	2.86862	1.59616		Hump1
Cre17.g712350	CPLD6	chromosome_17:2109695-2112807				2.16183	1.10116	1.69082	2.04266	5.44947		0.509365	0.782124	0.944875	2.52077		Stag60
Cre17.g712742		chromosome_17:2142585-2145065				3.6861	34.1311	30.9266	11.3454	4.15166		9.25941	8.39006	3.07789	1.1263		Hump1
Cre17.g714229		chromosome_17:2316200-2322566	AAC02972.1	SNAPC4	SNAP190	2.27508	1.68978	1.96222	2.92347	6.86834		0.742734	0.862484	1.285	3.01894		Stag60
Cre17.g714250	DLC5	chromosome_17:2322688-2324358	EAW94083.1	NME8	thioredoxin domain containing 3 (spermatozoa), isoform CRA_a	24.7969	80.8734	134.224	174.598	95.6685		3.26143	5.41293	7.04112	3.85808		Arch1	X	X
Cre17.g714350		chromosome_17:2326880-2331276				1.30698	0.900641	3.46746	5.10797	4.95824		0.689101	2.65303	3.90822	3.79366		Stag10
Cre17.g714400		chromosome_17:2331386-2337708				3.81896	3.12651	8.40395	11.5218	7.73016		0.818681	2.20059	3.017	2.02415		Stag10	X
Cre17.g714450		chromosome_17:2338006-2345768				2.19043	5.98202	4.64391	0.563227	0.528786		2.73098	2.12009	0.257131	0.241407		Hump1
Cre17.g714700		chromosome_17:2349720-2357316				0.743067	1.52848	5.35247	1.7861	1.22156		2.05699	7.20321	2.40369	1.64394		Arch2
Cre17.g715050	RAB28	chromosome_17:2377805-2380195	AAH09227.2	RAB13	RAB13 protein, partial	2.50641	11.2495	20.2359	5.81016	3.15395		4.48829	8.07366	2.31812	1.25835		Arch2
g17317		chromosome_17:2405727-2409285	EAW67967.1	ARFGAP2	zinc finger protein 289, ID1 regulated, isoform CRA_e	9.33179e-05	5.52137	0.00014078	5.83182	0.0124768		5.52	0	5.83	0		UT4
Cre17.g715400		chromosome_17:2409405-2411917	NP_597711.1	SGSM1	small G protein signaling modulator 1 isoform 2	2.09091	21.7195	38.8829	5.54	1.35021		10.3876	18.5962	2.64956	0.645752		Hump1
Cre17.g715421		chromosome_17:2411965-2415142				2.33258	26.4541	37.0914	6.2963	2.17612		11.3411	15.9014	2.69929	0.932924		Hump1
Cre17.g717150	FAP263	chromosome_17:2622200-2627570	NP_054876.2	CCDC113	coiled-coil domain-containing protein 113 isoform 1	5.38499	39.3138	79.4307	86.9851	20.0447		7.30063	14.7504	16.1533	3.72233		Arch1	X	X	X	X
Cre17.g717750		chromosome_17:2671344-2672850	AAH24223.2	TXNDC9	TXNDC9 protein	12.7568	87.294	144.925	46.7494	10.7663		6.84294	11.3606	3.66467	0.843966		Arch2			X
g17384		chromosome_17:2740854-2745411	AAH47393.1	RCHY1	Ring finger and CHY zinc finger domain containing 1	0.00217908	3.24646	0.20197	5.44799	11.4491		3.25	0.2	5.45	11.45		UT2
Cre17.g718750		chromosome_17:2785355-2792561				6.13847	26.3604	73.1309	81.9072	18.6736		4.29429	11.9135	13.3433	3.04206		Arch1	X	X
Cre17.g718900	FAP88	chromosome_17:2802181-2811223				6.99043	28.1758	77.7825	37.9616	12.0378		4.03062	11.127	5.43051	1.72204		Arch2	X	X
Cre17.g720600	CAV1	chromosome_17:3032945-3047387	EAW88907.1	CACNA1C	calcium channel, voltage-dependent, L type, alpha 1C subunit,	3.23066	2.29889	10.5163	5.83165	3.14174		0.711585	3.25516	1.8051	0.972476		Pulse10
g17444		chromosome_17:3066535-3073022				3.44539	26.1993	49.6366	18.4195	4.39035		7.60416	14.4067	5.34613	1.27427		Arch2
Cre17.g721000		chromosome_17:3085375-3098563	AAI51841.1	ABCA3	ATP-binding cassette, sub-family A (ABC1), member 3	3.14093	1.73024	3.35654	15.5574	8.41371		0.550869	1.06865	4.95312	2.67873		Stag30	X
Cre17.g721250	FAP22	chromosome_17:3105049-3109245	EAW85352.1	CLUAP1	clusterin associated protein 1, isoform CRA_a	18.2915	91.1146	173.994	118.835	34.8851		4.98125	9.51229	6.49673	1.90718		Arch2	X	X	X
Cre17.g722050		chromosome_17:3193547-3195399				0.00439039	0.00406504	50.9112	49.9892	48.0088		0.925895	50.91	49.99	48.01		Stag10
Cre17.g722150	PKS3	chromosome_17:3201421-3206947				48.9989	151.689	221.048	162.557	60.7974		3.09576	4.51128	3.31756	1.24079		Arch2
Cre17.g722300		chromosome_17:3214622-3217199				60.1126	31.4975	38.8522	117.71	180.618		0.523975	0.646324	1.95816	3.00466		Stag60
Cre17.g722550		chromosome_17:3230417-3232239				2.43735	0.281112	1.01457	2.81673	6.5847		0.115335	0.416259	1.15565	2.70158		Stag60
Cre17.g723150	ERO1	chromosome_17:3293256-3298017	AAH08674.1	ERO1L	ERO1-like	8.25847	26.0209	39.6236	34.87	18.5992		3.15081	4.79793	4.22233	2.25214		Stag3
Cre17.g723200		chromosome_17:3298147-3302399				4.90346	35.1092	61.407	18.0678	7.97689		7.16009	12.5232	3.6847	1.62679		Arch2	X	X
Cre17.g723350	SUL2	chromosome_17:3324346-3329585	AAP43685.1	SLC26A5	prestin	3.93696	2.6101	33.9927	49.0757	26.5054		0.662973	8.63425	12.4654	6.73245		Stag10
Cre17.g723400		chromosome_17:3329801-3333249				5.90241	4.98297	34.5808	55.3466	36.1834		0.844226	5.85876	9.37695	6.13028		Stag10
Cre17.g723450		chromosome_17:3337141-3346341	EAW80167.1	NLE1	notchless homolog 1 isoform CRA_c	0.0002175	0.000201575	2.53947	20.7899	2.90694		0.926782	2.54	20.79	2.91		Pulse30
Cre17.g723600	IFT81	chromosome_17:3362407-3368081	NP_054774.2	IFT81	intraflagellar transport protein 81 homolog isoform 1	8.16843	34.1294	57.1142	43.2661	21.7671		4.17821	6.99207	5.29675	2.66478		Arch1	X	X	X	X
Cre17.g723900	FAP131	chromosome_17:3386171-3389952				14.9253	100.267	176.155	79.3493	16.1758		6.71792	11.8024	5.31643	1.08378		Arch2	X	X	X
Cre17.g723950		chromosome_17:3389955-3394371				7.2811	48.5937	99.2955	29.4768	10.6498		6.67395	13.6374	4.0484	1.46266		Arch2
Cre17.g724400	FAP257	chromosome_17:3424351-3427186				10.0228	103.735	176.746	83.5462	25.8535		10.3499	17.6344	8.33561	2.57947		Arch1	X	X	X
Cre17.g724550	DIP13	chromosome_17:3438280-3439853	NP_003722.2	SSNA1	Sjoegren syndrome nuclear autoantigen 1	37.2997	106.958	163.841	223.827	116.884		2.86753	4.39256	6.00077	3.13364		Arch1	X	X	X
Cre17.g725750		chromosome_17:3584760-3588632	NP_004591.2	TROVE2	60 kDa SS-A/Ro ribonucleoprotein isoform 2	5.80936	5.87987	40.8182	39.5719	36.1945		1.01214	7.02628	6.81175	6.23038		Stag10
Cre17.g726050		chromosome_17:3609760-3612621	NP_005142.1	USP14	ubiquitin carboxyl-terminal hydrolase 14 isoform a	9.76464	10.9654	13.5092	28.3103	31.4201		1.12297	1.38348	2.89927	3.21774		Stag30	X
Cre17.g726350		chromosome_17:3633373-3637510	NP_060749.2	TMEM19	transmembrane protein 19	5.45766	12.2584	17.478	15.8666	11.4558		2.24609	3.20247	2.90722	2.09903		Stag3
Cre17.g726850		chromosome_17:3681690-3685322	AAA35493.1	TROVE2	Ro ribonucleoprotein	12.95	24.7183	173.161	125.485	102.837		1.90875	13.3715	9.68996	7.94108		Stag10	X
g17584		chromosome_17:3728843-3730558				7.85711	20.7544	31.7211	17.7148	11.6693		2.64148	4.03725	2.25462	1.48519		Arch2
Cre17.g727550		chromosome_17:3744175-3751429				3.78079	24.3669	53.2829	15.8376	7.74119		6.44492	14.0931	4.18897	2.04751		Arch1
Cre17.g727750		chromosome_17:3793257-3798329				6.07219	17.3726	26.5457	9.21476	3.884		2.86101	4.37168	1.51753	0.639637		Hump1
Cre17.g728150		chromosome_17:3851139-3853351	NP_006546.1	YKT6	synaptobrevin homolog YKT6	16.563	30.672	57.5802	64.1686	50.1827		1.85184	3.47644	3.87421	3.02981		Stag10
Cre17.g728300		chromosome_17:3892218-3902284	NP_005623.1	SOLH	calpain-15	2.66656	3.18971	14.1497	15.4901	4.93555		1.19619	5.30635	5.80902	1.85091		Hump2	X	X
Cre17.g728650	FAP196	chromosome_17:3953624-3961840	EAW90026.1	WDR16	WD repeat domain 16, isoform CRA_c	4.5242	13.668	45.2388	54.4828	12.7116		3.02109	9.99929	12.0425	2.80969		Arch1	X	X
Cre17.g729650		chromosome_17:4127005-4131807				1.74362	0.684373	1.04858	3.33784	11.9189		0.392501	0.601381	1.91432	6.83572		Stag60
Cre17.g729850		chromosome_17:4152865-4155407	NP_001138922.1	MORN2	MORN repeat-containing protein 2	20.9703	95.1698	162.03	199.328	74.0254		4.53831	7.72664	9.50525	3.53001		Arch1	X	X
Cre17.g730950	FLA10	chromosome_17:4321022-4328810	NP_008985.3	KIF3A	kinesin-like protein KIF3A	18.8697	47.6563	94.6454	94.537	34.0194		2.52555	5.01573	5.00999	1.80286		Arch2	X	X		X
Cre17.g731000		chromosome_17:4328970-4333684				1.6404	13.1008	18.0159	4.35943	2.55741		7.98634	10.9826	2.65754	1.55902		Arch2
Cre17.g731250	MRPS15	chromosome_17:4349474-4352790	AAG44697.1	MRPS15	AF265439_1 DC37	5.30806	1.59431	2.14487	8.70126	13.8263		0.300356	0.404078	1.63925	2.60477		Stag60
Cre17.g731500		chromosome_17:4376729-4383819				2.4155	2.61801	9.37144	11.4925	5.9468		1.08384	3.87971	4.75781	2.46193		Stag10	X	X
g17686		chromosome_17:4415983-4424159	AAQ55485.1	CYP26C1	cytochrome P450	1.25883	0.835665	0.860533	0.991508	3.16794		0.663843	0.683597	0.787642	2.51657		Stag60
Cre17.g732150	FAP130	chromosome_17:4447922-4450519				15.1651	187.612	226.4	77.3567	27.1151		12.3713	14.929	5.10097	1.78799		Arch2	X	X	X
g17717		chromosome_17:4615613-4631793				3.11373	10.2618	10.0127	11.2934	0.471763		3.29566	3.21566	3.62697	0.151511		Arch2			X
Cre17.g733300		chromosome_17:4647713-4654495	NP_001018056.1	MAP3K19	mitogen-activated protein kinase kinase kinase 19 isoform 2	2.6486	11.6087	24.0283	11.1978	7.6718		4.38296	9.07208	4.22782	2.89655		Arch1
Cre17.g734350		chromosome_17:4885755-4895391				3.17653	4.71662	8.75438	9.95082	4.2499		1.48483	2.75596	3.13261	1.33791		Hump2	X
g17767	MRP2	chromosome_17:4946129-4954414	EAW53940.1	ABCC1	ATP-binding cassette, sub-family C (CFTR/MRP), member 1, isoform	48.7347	77.1276	97.949	158.377	143.962		1.5826	2.00984	3.24978	2.95399		Stag30
g17774		chromosome_17:4989251-5000642				1.55013	3.4994	13.3156	5.518	2.0291		2.25749	8.58999	3.5597	1.30899		Arch2
Cre17.g735250		chromosome_17:5135032-5137445				4.82596	10.0885	13.2747	9.11063	4.89819		2.09046	2.75069	1.88784	1.01497		Hump1
Cre17.g735350	FAP164	chromosome_17:5142509-5148365	NP_065210.2	ANK1	ankyrin-1 isoform 2	12.4912	41.9023	77.7325	93.726	32.5457		3.35455	6.22298	7.50336	2.60549		Arch1	X	X		X
Cre17.g735750		chromosome_17:5205969-5211211				1.31821	12.7022	37.3028	19.2379	6.10057		9.63595	28.2981	14.594	4.62792		Arch1
Cre17.g737100	FAP127	chromosome_17:5452686-5456928	NP_060835.1	MNS1	meiosis-specific nuclear structural protein 1	35.219	148.209	262.323	206.503	58.7953		4.20821	7.44834	5.8634	1.66942		Arch2	X	X	X	X
g17851		chromosome_17:5602734-5607030				24.3073	46.1945	61.9069	75.2094	64.6327		1.90044	2.54684	3.09411	2.65898		Stag10	X
Cre17.g738550		chromosome_17:5667730-5670819	AAI19690.1	PARP6	PARP6 protein	1.39364	1.83422	7.32632	10.6773	6.72011		1.31614	5.25697	7.66145	4.82198		Stag10
Cre17.g739200	FAP293	chromosome_17:5753291-5756893				2.30178	44.6861	52.1051	8.19863	2.89108		19.4137	22.6369	3.56187	1.25602		Hump1	X		X
g17878		chromosome_17:5757016-5768925	NP_002410.1	MAP3K11	mitogen-activated protein kinase kinase kinase 11	15.2728	47.1016	87.9581	48.6357	17.3962		3.08402	5.75913	3.18447	1.13903		Arch2
g17895		chromosome_17:5869784-5874967	NP_036604.2	LRRC6	protein TILB homolog	2.78096	10.9446	29.2142	16.6795	2.36842		3.93555	10.5051	5.99775	0.851656		Arch2				X
Cre17.g740150		chromosome_17:5919481-5925277				1.09465	0.944061	4.99906	4.68696	2.98675		0.862432	4.56681	4.2817	2.7285		Stag10
g17902		chromosome_17:5925336-5926877				5.36551	13.9707	31.6618	36.9863	10.4321		2.6038	5.90099	6.89334	1.94429		Arch2
Cre17.g740200		chromosome_17:5927531-5933587				1.07654	0.927134	4.81429	4.49809	2.8728		0.861216	4.472	4.17828	2.66855		Stag10
g17904		chromosome_17:5933647-5946717				9.57772	19.9614	58.5295	73.3619	21.1981		2.08415	6.11101	7.65964	2.21327		Arch1
Cre17.g740300		chromosome_17:5947447-5952939				7.42838	9.73203	19.4494	12.3066	8.12343		1.31011	2.61826	1.6567	1.09357		Pulse10
Cre17.g740750		chromosome_17:6010455-6016247				2.22871	1.43934	2.84918	8.35954	3.75342		0.645818	1.2784	3.75084	1.68412		Pulse30	X
Cre17.g740850		chromosome_17:6021449-6028235				4.94334	3.12576	4.37149	13.7201	10.4054		0.632317	0.884319	2.77547	2.10493		Stag30	X
Cre17.g741000		chromosome_17:6036283-6038575	NP_003135.2	SSR1	translocon-associated protein subunit alpha precursor	28.7076	44.104	69.2028	113.438	76.5976		1.53632	2.41061	3.9515	2.6682		Stag10
Cre17.g741100		chromosome_17:6044005-6046647	NP_060544.2	CCDC94	coiled-coil domain-containing protein 94	6.68793	5.14945	6.60779	9.94925	17.8311		0.769962	0.988017	1.48764	2.66616		Stag60
g17944		chromosome_17:6202564-6209206	NP_078925.3	BBS1	Bardet-Biedl syndrome 1 protein	6.11521	5.73804	10.7065	16.9717	7.11046		0.938323	1.7508	2.77533	1.16275		Pulse30
Cre17.g742000	MOT8	chromosome_17:6209214-6214624	EAX01906.1	INPP4A	inositol polyphosphate-4-phosphatase, type I, 107kDa, isoform	9.2212	69.9727	82.013	14.1948	5.62185		7.58824	8.89396	1.53937	0.609666		Hump1
Cre17.g743250		chromosome_17:6506878-6509473				3.55515	14.4935	15.9923	6.0055	3.08438		4.07676	4.49835	1.68924	0.867581		Hump1
g18028		chromosome_17:6877899-6881480				41.5501	155.83	158.627	46.4006	36.4432		3.75041	3.81773	1.11674	0.877091		Hump1
g18050	FAP249	chromosome_17:7031035-7038707	EAW54200.1	ANK3	ankyrin 3, node of Ranvier (ankyrin G), isoform CRA_b	3.35369	7.1179	14.9964	15.6977	9.04346		2.12241	4.47161	4.68072	2.69657		Arch1	X	X
g18054		chromosome_17:7051089-7056275				3.55766	10.9141	18.1245	4.78561	1.51128		3.06777	5.0945	1.34516	0.424796		Hump1
g18061		chromosome_17:7089126-7102005	NP_005543.2	KLC1	kinesin light chain 1 isoform 1	5.14732	6.64183	28.6903	34.711	13.6067		1.29035	5.57383	6.74351	2.64345		Stag10	X
Cre02.g073500	FAP241	chromosome_2:58529-62865				7.28958	73.9809	150.134	54.8731	14.5956		10.1489	20.5957	7.52761	2.00226		Arch1	X	X
Cre02.g073750	KLP1	chromosome_2:79845-84993	NP_878905.2	KIF9	kinesin-like protein KIF9 isoform 2	9.98004	56.7201	108.427	59.3572	15.8132		5.68335	10.8644	5.94759	1.58448		Arch2	X	X	X	X
Cre02.g074650		chromosome_2:211723-216929	NP_005824.2	RABEPK	rab9 effector protein with kelch motifs isoform a	4.42962	7.85902	8.37026	15.2068	11.0652		1.7742	1.88961	3.43298	2.498		Stag30				X
g1341		chromosome_2:276149-279080				5.9041	15.2889	4.97605	6.04737	6.62856		2.58954	0.842813	1.02427	1.1227		Pulse3
Cre02.g076000		chromosome_2:398373-404809	ADX95745.1	BRSK1	SadB kinase short isoform	3.80931	6.92669	11.9029	6.57749	5.45151		1.81836	3.12469	1.72669	1.4311		Pulse10
Cre02.g076150		chromosome_2:423639-428901	AAI28144.1	C4orf29	C4orf29 protein	15.4084	26.099	41.0576	22.4572	15.4021		1.69382	2.66462	1.45746	0.999591		Pulse10
Cre02.g076600		chromosome_2:467759-470227	EAW87686.1	PTRH1	peptidyl-tRNA hydrolase 1 homolog isoform CRA_b	4.93189	13.6416	46.4105	18.0614	10.9001		2.766	9.41029	3.66217	2.21013		Arch1
Cre02.g076800		chromosome_2:486467-490589	AAA59494.1	LBR	lamin B receptor	8.11881	17.1447	27.8083	35.7592	20.9184		2.11173	3.42517	4.40449	2.57654		Arch1			X
Cre02.g076900	CGK2	chromosome_2:494034-500355	NP_002722.1	PRKACB	cAMP-dependent protein kinase catalytic subunit beta isoform	43.3633	60.0408	111.54	154.565	96.3477		1.3846	2.57222	3.56442	2.22187		Stag10	X	X		X
Cre02.g077600	FAP51	chromosome_2:563680-580126				6.06426	7.00729	38.8149	75.1887	19.1107		1.15551	6.4006	12.3987	3.15137		Stag10	X	X
Cre02.g078300	GPX1	chromosome_2:703608-705905	AAH10157.1	GPX4	GPX4 protein	17.8075	32.3442	37.5718	47.471	67.6337		1.81632	2.10989	2.66579	3.79805		Stag10
Cre02.g078507		chromosome_2:743965-747032				19.3882	38.8994	49.1323	43.5365	20.7876		2.00634	2.53413	2.24552	1.07218		Arch2
Cre02.g078550	FAP210	chromosome_2:747147-750829	NP_001078916.1	CCDC173	coiled-coil domain-containing protein 173	24.9731	207.17	384.244	157.345	33.1499		8.29573	15.3863	6.30058	1.32742		Arch2	X	X		X
Cre02.g078600	RSP8	chromosome_2:750831-752767				9.76643	44.3649	82.2241	85.0032	21.1581		4.54259	8.41905	8.70361	2.16641		Arch1	X	X	X
g1433	PSN1	chromosome_2:784757-790917	AAL16812.1	PSEN2	AF416718_2 presenilin 2 transcript variant 2	9.51952	24.0026	38.2218	23.3515	11.934		2.52141	4.0151	2.45301	1.25363		Arch2
Cre02.g079300	VPS4	chromosome_2:877147-881843	NP_004860.2	VPS4B	vacuolar protein sorting-associated protein 4B	15.4384	30.6672	53.3737	55.4387	18.6089		1.98642	3.4572	3.59096	1.20536		Hump2
Cre02.g079450		chromosome_2:899920-905352				7.16336	62.087	142.214	31.6409	2.16758		8.6673	19.853	4.41705	0.302593		Arch2
Cre02.g079550	DRP2	chromosome_2:913700-919551				20.436	44.7186	54.5427	61.8692	32.6773		2.18823	2.66895	3.02746	1.59901		Arch2
Cre02.g080600		chromosome_2:1035016-1040455	NP_005338.1	HSPA5	78 kDa glucose-regulated protein precursor	11.6189	41.934	83.8168	141.246	103.264		3.60912	7.21383	12.1566	8.88759		Arch1	X		X
Cre02.g080650	HSP90B	chromosome_2:1040658-1047025	NP_031381.2	HSP90AB1	heat shock protein HSP 90-beta isoform a	20.831	58.3952	122.981	244.526	301.426		2.80328	5.90375	11.7386	14.4701
g1475		chromosome_2:1049845-1055344	NP_005338.1	HSPA5	78 kDa glucose-regulated protein precursor	51.2616	168.594	258.98	357.452	250.476		3.28889	5.05212	6.97309	4.88623		Arch1	X
Cre02.g081000		chromosome_2:1082631-1084005				4.34563	1.91387	0.527831	7.48505	15.6536		0.440413	0.121462	1.72243	3.60215		Stag60
Cre02.g081050	FAP24	chromosome_2:1084105-1089242				182.669	67.84	59.2369	321.49	1195.9		0.371382	0.324285	1.75996	6.54681		Stag60	X	X
Cre02.g081100		chromosome_2:1089445-1093312				9.29099	6.97569	4.67374	10.6658	27.9016		0.750802	0.50304	1.14797	3.00308		Stag60
g1551		chromosome_2:1493800-1508144				4.19377	11.2572	35.015	16.653	7.00281		2.68427	8.34929	3.97089	1.66981		Arch2	X
g1564		chromosome_2:1556055-1560738	EAX02620.1	RBMXL3	chromosome X open reading frame 55	0.000578787	4.71328	2.50832	6.58349	10.2781		4.71	2.51	6.58	10.28		UT2
Cre02.g084900		chromosome_2:1572912-1575668	NP_001139548.1	RPAP3	RNA polymerase II-associated protein 3 isoform 3	1.8568	5.76684	11.0467	5.18161	3.34059		3.10579	5.94932	2.79061	1.79911		Arch2				X
Cre02.g085000		chromosome_2:1579578-1591054				4.18236	8.33818	26.85	24.6182	9.53897		1.99365	6.41982	5.8862	2.28076		Stag10	X
g1610		chromosome_2:1779602-1783448	NP_001002926.1	TWISTNB	DNA-directed RNA polymerase I subunit RPA43	0.0731861	13.3756	3.88721	21.682	13.7356		182.761	53.114	296.258	187.68		UT4
g1614		chromosome_2:1809062-1817104				3.11629	7.09525	19.2424	13.0694	5.473		2.27683	6.17478	4.1939	1.75626		Arch2
Cre02.g088200		chromosome_2:1973823-1979205	NP_000909.2	P4HB	protein disulfide-isomerase precursor	52.7223	50.7522	86.2056	187.778	245.426		0.962633	1.63509	3.56164	4.65507		Stag30
Cre02.g088950		chromosome_2:2080909-2083065				1.57569	14.4562	22.162	22.4577	8.86741		9.17452	14.0649	14.2526	5.62764		Arch1	X		X	X
Cre02.g089000		chromosome_2:2083119-2083675				5.05638	16.6789	38.9224	36.839	20.6948		3.29859	7.69768	7.28565	4.09281		Arch1			X
Cre02.g089950	IFT20	chromosome_2:2227470-2228966	NP_001254703.1	IFT20	intraflagellar transport protein 20 homolog isoform 1	33.5696	140.827	240.454	280.628	118.431		4.19508	7.16285	8.35959	3.52792		Arch1	X	X	X
Cre02.g090050	FAP170	chromosome_2:2247736-2252094				35.0262	475.636	709.945	273.017	50.7341		13.5794	20.269	7.79465	1.44846		Arch2	X	X	X
g1710		chromosome_2:2403784-2406366				3.48244e-05	3.30427e-05	1.34307	1.10223	3.83828		0	1.34	1.1	3.84		Stag60
Cre02.g091450		chromosome_2:2415154-2417366				3.83776	1.02016	1.37326	7.64767	9.69683		0.265822	0.357829	1.99274	2.52669		Stag60
Cre02.g091700	RIB72	chromosome_2:2445346-2448854	NP_060570.2	EFHC1	EF-hand domain-containing protein 1 isoform 1	43.9541	388.086	648.21	416.197	115.255		8.82935	14.7474	9.4689	2.62217		Arch1	X	X	X	X
Cre02.g091900		chromosome_2:2458042-2464224				7.54204	36.2278	75.6084	41.8832	18.296		4.80345	10.0249	5.5533	2.42587		Arch1	X	X		X
Cre02.g092350		chromosome_2:2518334-2523186	NP_000777.1	CYP51A1	lanosterol 14-alpha demethylase isoform 1 precursor	21.7345	120.066	263.264	347.371	110.212		5.52421	12.1127	15.9825	5.07083		Arch1			X
Cre02.g092700	FAP45	chromosome_2:2547315-2550549	NP_036469.2	CCDC19	coiled-coil domain-containing protein 19, mitochondrial precursor	29.8175	247.249	423.171	203.103	57.9457		8.29208	14.192	6.81154	1.94335		Arch2	X	X	X
Cre02.g092800	FAP136	chromosome_2:2559281-2561567				7.11942	48.8119	82.9903	47.6194	17.6173		6.85616	11.6569	6.68866	2.47454		Arch1	X	X
Cre02.g092850	DLC1	chromosome_2:2562237-2564498	NP_113615.2	DNAL1	dynein light chain 1, axonemal isoform 1	14.9943	117.599	212.893	244.806	74.8676		7.84291	14.1983	16.3266	4.99307		Arch1	X	X	X
g1771		chromosome_2:2732865-2736347	NP_071908.2	NXN	nucleoredoxin isoform 1	4.22131	16.2862	88.7591	190.255	246.422		3.85809	21.0264	45.0701	58.3757			X
Cre02.g093800	NRX3	chromosome_2:2736455-2739124	AAH73845.1	NXN	NXN protein, partial	0.989843	7.1138	33.7354	50.0455	57.7188		7.1868	34.0816	50.559	58.3111
Cre02.g093850		chromosome_2:2739175-2753784	NP_694992.2	LRRC57	leucine-rich repeat-containing protein 57	4.94469	3.79497	13.2412	4.8423	8.51103		0.767484	2.67786	0.979293	1.72125		Pulse10				X
Cre02.g094350		chromosome_2:2798685-2803312	EAL23884.1	KPNA7	similar to importin alpha 1b	10.8658	74.8529	120.713	40.1107	14.0165		6.88885	11.1094	3.69146	1.28996		Arch2	X	X
g1814		chromosome_2:3010945-3013125				1.21454	2.50917	6.41111	3.36403	1.30277		2.06594	5.27863	2.7698	1.07264		Arch2
g1846	FAP144	chromosome_2:3210815-3213430				22.9407	133.345	209.796	187.448	56.7789		5.8126	9.14514	8.17098	2.47503		Arch1	X	X	X
g1847		chromosome_2:3213834-3216614				16.2491	36.7176	42.1454	32.43	25.2776		2.25967	2.59371	1.9958	1.55563		Arch2
g1851		chromosome_2:3242613-3248114				64.0295	134.526	204.087	158.661	88.9852		2.101	3.18739	2.47794	1.38975		Arch2
g1854		chromosome_2:3260122-3270144				2.51466	1.37243	1.92372	3.54958	11.4128		0.545772	0.765002	1.41155	4.53851		Stag60
g1888		chromosome_2:3442405-3449151	AAH30642.1	PACRG	PARK2 co-regulated	1.36851	2.72232	9.32214	6.86432	1.07542		1.98926	6.81189	5.01591	0.785833		Hump2
g1904		chromosome_2:3563775-3566567				1.48911	12.3173	20.0199	8.50901	3.62078		8.27159	13.4442	5.71416	2.43151		Arch1
g1905		chromosome_2:3566625-3571442	NP_690850.2	COL24A1	collagen alpha-1(XXIV) chain precursor	1.16584	13.7888	17.8114	7.7055	3.6798		11.8274	15.2777	6.6094	3.15635		Arch1
g1918		chromosome_2:3637279-3640495				0.98991	6.47412	17.5224	17.9129	4.80633		6.54011	17.701	18.0955	4.85532		Arch1
g1922	FAP143	chromosome_2:3650305-3654147				14.2243	110.755	191.41	118.254	28.0168		7.78632	13.4565	8.31352	1.96964		Arch2	X	X	X
Cre02.g095200		chromosome_2:3707005-3714197	EAW78289.1	ABCF3	ATP-binding cassette, sub-family F (GCN20), member 3, isoform	3.47845	1.44484	12.2958	21.6619	14.3666		0.415369	3.53485	6.22746	4.13017		Stag10
g1978		chromosome_2:4045392-4052105				6.44365	53.9363	93.0489	35.9459	13.4956		8.37046	14.4404	5.5785	2.0944		Arch1
g2004		chromosome_2:4189139-4196635	NP_002410.1	MAP3K11	mitogen-activated protein kinase kinase kinase 11	2.38018	6.66361	10.396	3.02591	1.96021		2.79962	4.36774	1.27129	0.823555		Hump1
Cre02.g098800		chromosome_2:4241996-4246308	NP_006808.1	ERP29	endoplasmic reticulum resident protein 29 isoform 1 precursor	13.2046	17.6789	27.7432	45.858	43.9162		1.33884	2.10103	3.47288	3.32583		Stag10
Cre02.g099150		chromosome_2:4323326-4325502	NP_071363.1	NAPB	beta-soluble NSF attachment protein	30.1342	51.0539	75.6833	91.8455	45.1		1.69422	2.51154	3.04788	1.49664		Hump2	X	X
g2025		chromosome_2:4364740-4369032				3.38168	15.9757	0.000139619	4.15229	44.3574		4.72419	4.12869e-05	1.22788	13.117		UT5
g2027		chromosome_2:4379784-4393430				2.81918	1.62632	1.26276	2.87611	7.16268		0.576877	0.447917	1.02019	2.5407		Stag60	X
g2041		chromosome_2:4468660-4472782	NP_003072.2	SNAP25	synaptosomal-associated protein 25 isoform SNAP25A	1.27388e-05	2.02126e-05	3.00749	1.58787e-05	2.58183		0	3.01	0	2.58		UT1
Cre02.g100950		chromosome_2:4573432-4610818				2.49854	1.46518	1.68737	7.86627	4.2705		0.586414	0.675342	3.14835	1.7092		Pulse30
Cre02.g103450		chromosome_2:4901658-4905852	NP_002457.1	MYBL2	myb-related protein B	9.13773	31.9504	41.1803	22.2325	11.4567		3.49654	4.50662	2.43304	1.25378		Arch2				X
Cre02.g103800		chromosome_2:4943435-4955712	EAW85351.1	NLRC3	NOD3 protein, isoform CRA_d	4.44936	4.37052	13.0499	11.2668	6.75627		0.982281	2.93298	2.53223	1.51848		Hump2
Cre02.g103950	FAP100	chromosome_2:4964006-4969012	AAI01367.1	CCDC37	Coiled-coil domain containing 37	11.7885	86.4282	173.455	100.524	20.8759		7.33157	14.7139	8.52729	1.77087		Arch2	X	X	X	X
Cre02.g104000		chromosome_2:4969132-4970917				0.688206	3.6283	7.06346	3.5396	1.90842		5.27211	10.2636	5.14323	2.77304		Arch1
Cre02.g104400		chromosome_2:5025435-5031697				1.3638	0.628744	0.35281	3.3775	5.85567		0.461024	0.258696	2.47654	4.29364		Stag30
Cre02.g104450		chromosome_2:5031706-5038885	NP_115811.2	KIAA1804	mitogen-activated protein kinase kinase kinase MLK4	4.06019	3.68677	2.87838	7.32169	13.6518		0.908029	0.708927	1.80329	3.36235		Stag60
Cre02.g104850		chromosome_2:5079668-5082065				7.03063	3.22255	3.32293	13.518	21.0576		0.458359	0.472636	1.92273	2.99512		Stag60
Cre02.g105300	ANK19	chromosome_2:5148821-5151453	NP_001191332.1	ANK3	ankyrin-3 isoform 3	10.7301	53.737	85.8624	64.4257	18.5908		5.00806	8.00201	6.0042	1.73258		Arch2	X	X	X
Cre02.g105750		chromosome_2:5197309-5200502				2.4983	2.09941	2.49866	5.47502	7.96637		0.840335	1.00014	2.1915	3.18872		Stag30
Cre02.g105950	FAP174	chromosome_2:5219133-5221009	NP_036465.2	MYCBP	C-Myc-binding protein	30.6414	155.879	251.583	295.175	141.111		5.0872	8.21056	9.63321	4.60524		Arch1	X	X	X	X
Cre02.g106000		chromosome_2:5221109-5226071	AAD39842.1	MYCBP2	HSPC026	7.72782	19.587	26.8525	14.5984	11.0014		2.53461	3.47478	1.88907	1.42361		Hump1
Cre02.g106450		chromosome_2:5266213-5270979	NP_004319.1	BCS1L	mitochondrial chaperone BCS1	9.5524	14.537	166.102	278.326	238.607		1.52182	17.3885	29.1368	24.9787		Stag10
g2194		chromosome_2:5332211-5355139	NP_061720.2	DNAH7	dynein heavy chain 7, axonemal	7.40235	3.34084	13.3396	34.2065	24.0341		0.451322	1.80208	4.62103	3.24682		Stag30	X	X
Cre02.g107350	DHC4	chromosome_2:5381887-5412299	EAW70121.1	DNAH7	dynein, axonemal, heavy polypeptide 7, isoform CRA_b	3.41542	1.93963	4.44911	20.5721	5.76302		0.567904	1.30265	6.0233	1.68735		Pulse30	X	X
Cre02.g108450	FAP280	chromosome_2:5523279-5525477	NP_003783.1	EDF1	endothelial differentiation-related factor 1 isoform alpha	110.608	170.04	210.262	286.302	332.581		1.53732	1.90097	2.58844	3.00684		Stag30	X	X	X
Cre02.g109450		chromosome_2:5638590-5641237				2.23533	5.72896	7.90002	1.74832	1.36219		2.56291	3.53416	0.782131	0.609391		Hump1
g2257		chromosome_2:5690896-5697418	NP_001017368.1	RFFL	E3 ubiquitin-protein ligase rififylin	0.00181667	3.58246	5.93686	6.89209	0.000633631		3.58	5.94	6.89	0
g2258		chromosome_2:5699437-5709310	AAH93827.1	CGNL1	Cingulin-like 1	1.37212	1.17739	4.5613	2.67401	0.992607		0.858081	3.32427	1.94882	0.723411		Pulse10
Cre02.g110950	FAP133	chromosome_2:5811428-5815684	AAH11874.2	WDR34	WD repeat domain 34	7.64205	32.603	62.2309	50.0806	14.7597		4.26626	8.14322	6.55329	1.93138		Arch2	X			X
Cre02.g112100	FAP101	chromosome_2:5968656-5973722				4.96198	11.9259	30.7316	33.1787	13.5893		2.40346	6.19341	6.68658	2.73868		Arch1	X	X
Cre02.g112200		chromosome_2:5979692-5994259	NP_758440.1	POC1B	POC1 centriolar protein homolog B isoform a	9.9306	21.0273	66.4075	21.4299	9.60273		2.11742	6.68716	2.15797	0.966984		Arch2
Cre02.g112250		chromosome_2:5994375-5999261	NP_005623.1	SOLH	calpain-15	6.70177	26.3775	46.2815	21.2937	5.20119		3.9359	6.90586	3.17732	0.776092		Arch2				X
Cre02.g112800		chromosome_2:6069508-6073995	NP_001139.3	ANK2	ankyrin-2 isoform 1	0.879434	4.25836	7.86369	3.40615	1.23239		4.84216	8.94176	3.87312	1.40134		Arch2
Cre02.g113400		chromosome_2:6129021-6131674	NP_001073847.1	PACRG	parkin coregulated gene protein isoform 2	39.9463	344.535	523.334	419.971	123.85		8.62495	13.1009	10.5134	3.10041		Arch1	X	X	X	X
Cre02.g114700	CYN17	chromosome_2:6295658-6297428	NP_775943.1	PPIL6	peptidyl-prolyl cis-trans isomerase-like 6 isoform 1	23.328	137.606	193.216	205.365	95.4844		5.89875	8.28258	8.80337	4.09312		Arch1	X	X	X
Cre02.g115150		chromosome_2:6331969-6335083	NP_116072.2	MPV17L2	mpv17-like protein 2 precursor	19.9698	19.2707	12.3809	44.406	94.2667		0.964992	0.619981	2.22366	4.72046		Stag30
g2391		chromosome_2:6411062-6413387				0.830409	1.26054	2.57932	2.89876	4.32033		1.51797	3.10608	3.49076	5.20265		Stag10
Cre02.g116400	FAP120	chromosome_2:6493818-6496780	NP_001139.3	ANK2	ankyrin-2 isoform 1	11.069	81.9542	132.807	110.236	26.2881		7.40394	11.9981	9.95898	2.37493		Arch1	X	X	X
Cre02.g116650		chromosome_2:6517045-6519406				22.7231	46.7445	92.4927	147.059	135.429		2.05714	4.07043	6.47178	5.95997		Arch1
Cre02.g117300	MRPL45	chromosome_2:6605345-6608354	NP_115727.4	MRPL45	39S ribosomal protein L45, mitochondrial	2.92856	1.14259	0.484798	1.26183	8.59869		0.390154	0.165541	0.43087	2.93615		Stag60
Cre02.g118200		chromosome_2:6726751-6728822	NP_060749.2	TMEM19	transmembrane protein 19	4.70324	23.0203	44.2931	20.6736	16.3111		4.89456	9.41757	4.39561	3.46806		Arch1
Cre02.g119100	CER2	chromosome_2:6820582-6823915	NP_001010982.2	AFMID	kynurenine formamidase isoform 2	1.09154	1.60348	2.23571	2.85773	3.82343		1.46901	2.04822	2.61807	3.50279		Stag10
Cre02.g119150		chromosome_2:6824011-6828312				6.52851	12.5056	20.3381	10.3068	7.40945		1.91554	3.11527	1.57874	1.13494		Pulse10
Cre02.g119250		chromosome_2:6831811-6834592				1.48956	0.34646	0.182002	0.735075	3.95703		0.232592	0.122185	0.493485	2.65651		Stag60
Cre02.g119450		chromosome_2:6845105-6852209				9.27257	12.4529	25.2158	20.9819	6.02144		1.34298	2.7194	2.26279	0.649382		Hump2
Cre02.g120300	SELH1	chromosome_2:6958685-6960951				5.26508	7.88423	7.29092	12.8873	21.9372		1.49746	1.38477	2.44769	4.16655		Stag30
Cre02.g147750	FAP209	chromosome_2:7010195-7015077				6.4897	41.2183	63.6501	14.3162	4.60198		6.35134	9.80786	2.20599	0.709121		Arch2	X	X
Cre02.g147700		chromosome_2:7015079-7020645				7.40136	13.059	18.6165	4.55874	3.72908		1.76441	2.51528	0.615933	0.503837		Pulse10
Cre02.g146850		chromosome_2:7101495-7107584				1.20372	10.4069	12.0154	3.47524	2.6148		8.64562	9.98189	2.88708	2.17227		Arch1
Cre02.g146650		chromosome_2:7122105-7131487	NP_001124390.1	TTLL6	tubulin polyglutamylase TTLL6 isoform 1	5.65243	11.347	18.3245	5.37109	4.71104		2.00746	3.24188	0.950227	0.833454		Hump1				X
Cre02.g146500		chromosome_2:7147745-7155267	NP_003836.1	DYRK4	dual specificity tyrosine-phosphorylation-regulated kinase 4	4.28814	12.2551	20.2295	7.09062	4.61876		2.85791	4.71755	1.65354	1.0771		Hump1				X
Cre02.g145900		chromosome_2:7229892-7233065	NP_057703.1	PLAC8	placenta-specific gene 8 protein	3.5249	21.9938	33.7859	27.8823	10.6496		6.23955	9.58492	7.9101	3.02125		Arch1
Cre02.g145850	FAP112	chromosome_2:7234916-7238590				20.8483	215.066	291.179	87.5964	28.3609		10.3158	13.9666	4.20161	1.36035		Arch2	X	X	X
Cre02.g145150		chromosome_2:7329908-7337122	EAW49660.1	CNNM2	cyclin M2, isoform CRA_b	2.96927	2.60788	8.79142	7.73767	4.23557		0.87829	2.9608	2.60592	1.42647		Hump2
Cre02.g145133		chromosome_2:7338458-7342770				1.30274	2.08583	3.42044	2.49778	2.3573		1.60111	2.62557	1.91733	1.80949		Pulse10
Cre02.g144800	LCI8	chromosome_2:7378350-7384834				14.113	12.3721	12.8197	38.4375	44.6997		0.876646	0.908361	2.72355	3.16727		Stag30
Cre02.g144450	FAP1	chromosome_2:7438238-7441040				13.5542	100.598	170.48	162.033	51.1312		7.42191	12.5777	11.9544	3.77235		Arch1	X	X	X
g2586		chromosome_2:7442724-7445430	AAX93052.1	DNAJC27	unknown	6.08158	22.7725	45.4423	41.8839	11.665		3.7445	7.47212	6.88701	1.91809		Arch2			X
Cre02.g144250		chromosome_2:7452000-7457652	NP_009184.1	CYP4F8	cytochrome P450 4F8 precursor	3.63573	4.5242	10.3201	8.45658	4.4257		1.24437	2.83852	2.32596	1.21728		Hump2
Cre02.g143861		chromosome_2:7552964-7556015				0.497067	0.828569	3.15313	1.27826	0.500002		1.66692	6.34347	2.57161	1.0059		Pulse10
Cre02.g143858		chromosome_2:7556079-7556925				0.347663	0.323456	4.90637	1.44116	1.36106		0.930372	14.1124	4.14528	3.91488		Pulse10
Cre02.g143350	PDE6	chromosome_2:7642443-7652015	NP_001003683.1	PDE1A	calcium/calmodulin-dependent 3',5'-cyclic nucleotide phosphodiesterase	11.8972	43.2248	58.5507	23.8712	16.3889		3.63319	4.92138	2.00646	1.37754		Arch2
Cre02.g142000	UBC4	chromosome_2:7838936-7841556	NP_003336.1	UBE2I	SUMO-conjugating enzyme UBC9	23.1864	47.4884	58.8972	58.5882	33.7768		2.04811	2.54016	2.52683	1.45675		Arch2	X		X
Cre02.g141950	MOT19	chromosome_2:7841672-7846084	NP_001137473.1	SEC14L1	SEC14-like protein 1 isoform c	11.2282	33.2997	51.2614	36.7417	12.9043		2.96572	4.56542	3.27227	1.14928		Arch2
Cre02.g141700		chromosome_2:7863256-7873540				6.80599	5.44218	16.9128	31.4661	15.4827		0.799616	2.48499	4.6233	2.27486		Stag10	X	X
Cre02.g141350	FAP84	chromosome_2:7902750-7906536	EAW98044.1	IQCD	IQ motif containing D, isoform CRA_b	9.77859	14.4618	29.5099	32.5484	13.941		1.47892	3.01781	3.32854	1.42567		Hump2	X	X
g2682		chromosome_2:8020519-8025025				0.773272	1.62369	4.055	2.12124	1.00645		2.09977	5.24395	2.7432	1.30155		Arch2
g2688		chromosome_2:8058343-8167095				1.42341	0.674137	0.452737	67.0757	0.449107		0.473607	0.318065	47.1232	0.315515		Pulse30
g2697		chromosome_2:8231475-8232231				1.31883	2.05439	3.63429	2.55987	2.77732		1.55774	2.75569	1.94102	2.1059		UT1
g2722		chromosome_2:8394739-8426755	AAL37427.1	DNAH7	AF327442_1 ciliary dynein heavy chain 7	8.46806	5.29635	17.6743	78.5282	46.2509		0.62545	2.08717	9.27346	5.46181		Stag10
g2751		chromosome_2:8656452-8661588				11.6495	88.9272	131.709	61.5932	20.2636		7.63356	11.306	5.2872	1.73944		Arch2	X
g2754	FAP115	chromosome_2:8666505-8669608				27.1539	144.47	238.199	290.785	149.568		5.32041	8.77218	10.7088	5.50816		Arch1	X	X
g2756		chromosome_2:8673842-8690038				21.1819	13.3697	50.525	53.8724	31.1721		0.631185	2.38529	2.54332	1.47164		Hump2
g2764		chromosome_2:8736402-8740278				1.8334	6.0131	9.99385	7.30504	4.63307		3.27975	5.45099	3.98442	2.52704		Arch1
g2824		chromosome_2:9072355-9075677				0.251087	0.395331	0.198235	33.7335	0.586004		1.57448	0.789507	134.35	2.33387		Pulse30
g2855	FBB7	chromosome_3:73769-83525	NP_001182760.2	WDR65	WD repeat-containing protein 65 isoform a	5.1986	25.5331	76.3795	23.8072	2.77321		4.91153	14.6923	4.57954	0.533453		Arch2	X			X
g2891		chromosome_3:282499-289275				2.21627	20.8985	51.0719	15.7338	3.36165		9.42958	23.0441	7.09923	1.51681		Arch2			X
g2893		chromosome_3:295960-298833				10.0959	72.8398	86.905	20.4823	6.32855		7.21479	8.60795	2.02877	0.626844		Hump1
g2894		chromosome_3:298975-311137				4.3255	8.95242	27.1926	24.3524	6.91541		2.06968	6.28658	5.62996	1.59875		Arch2
g2905		chromosome_3:362035-364121				16.2529	10.8464	10.9097	30.5752	45.7074		0.667352	0.671246	1.88122	2.81226		Stag60
g2908		chromosome_3:385795-406571	EAW90324.1	NLRP1	NACHT, leucine rich repeat and PYD (pyrin domain) containing	2.36843	1.5589	12.9822	19.3033	5.20655		0.6582	5.48135	8.15025	2.19831		Stag10
g2912		chromosome_3:422855-431261	AAH07803.1	ATAD3A	ATAD3A protein	43.8781	38.2762	38.7428	84.182	126.273		0.87233	0.882964	1.91854	2.87781		Stag60
g2919		chromosome_3:465195-471563	AAH08014.1	KIFC3	Similar to kinesin family member C3, partial	8.51715	23.3881	33.0883	15.5317	11.0628		2.746	3.8849	1.82358	1.29889		Hump1
g2920	ODA11	chromosome_3:471711-489850	NP_001363.2	DNAH9	dynein heavy chain 9, axonemal isoform 2	14.4505	25.2776	108.283	73.7429	66.5395		1.74925	7.49337	5.10314	4.60465		Stag10	X	X		X
g2921	TRP8	chromosome_3:490319-493511				0.898961	2.6485	3.81236	1.96674	1.20976		2.94618	4.24085	2.18779	1.34573		Arch2
g2923		chromosome_3:496895-505591				0.672798	0.804584	4.70401	2.38852	0.963571		1.19588	6.99171	3.55013	1.43218		Hump2
g2927		chromosome_3:517376-522209	NP_004284.1	GDA	guanine deaminase isoform b	5.22514	15.8696	13.0378	2.14807	1.28905		3.03716	2.49521	0.411103	0.246702		Hump1
g2934	FAP239	chromosome_3:544331-548237				8.4894	98.8041	126.258	30.7827	10.4521		11.6385	14.8724	3.62602	1.23119		Arch2	X		X
g2943	CGL18	chromosome_3:591011-593687				0.372045	0.17307	0.318209	1.28519	1.45651		0.465186	0.855297	3.45439	3.91488		Stag30
g2970		chromosome_3:729907-732843				0.983676	5.11426	8.80929	3.25143	1.7839		5.19913	8.95548	3.30539	1.8135		Arch2
g2971	FAP96	chromosome_3:732953-736037				17.4457	137.127	250.617	118.37	29.9061		7.86022	14.3655	6.78505	1.71424		Arch2	X		X	X
g2976		chromosome_3:753293-758735				1.80269	3.46667	4.85703	1.03524	1.15147		1.92305	2.69432	0.574275	0.638751		Pulse10	X
g2990	SPT2	chromosome_3:839827-844673	NP_006406.1	SPTLC1	serine palmitoyltransferase 1 isoform a	23.3022	120.387	228.338	125.498	24.3492		5.16634	9.79899	5.38567	1.04493		Arch2			X
g2991	GSD1	chromosome_3:844773-852395	NP_001017423.1	ALDH18A1	delta-1-pyrroline-5-carboxylate synthase isoform 2	26.9412	47.5629	71.1857	80.2605	71.7681		1.76543	2.64226	2.9791	2.66388		Stag10
g3008	FAP17	chromosome_3:933536-942387	AAG48253.1	ANKRD17	AF308285_1 serologically defined breast cancer antigen NY-BR-16	4.86548	14.0328	44.7173	25.9972	6.08469		2.88416	9.19073	5.34319	1.25058		Arch2	X	X
Cre03.g149250		chromosome_3:1142954-1147575				15.3533	16.7371	45.2046	59.315	36.6404		1.09013	2.94429	3.86334	2.38648		Stag10
Cre03.g149550		chromosome_3:1191573-1196549				3.52261	12.0825	11.8019	4.22503	2.78234		3.42999	3.35033	1.1994	0.789852		Hump1
Cre03.g151150		chromosome_3:1419353-1425385				4.5893	19.6967	24.2938	7.31776	5.43015		4.29187	5.29357	1.59453	1.18322		Hump1
Cre03.g152250		chromosome_3:1535407-1538903				14.9376	34.335	65.0287	64.9333	23.745		2.29856	4.35336	4.34697	1.58961		Arch2
Cre03.g152750		chromosome_3:1613792-1617780				0.165098	6.86089	1.08259	1.74051	4.75775		41.5565	6.55726	10.5423	28.8177		UT2			X
Cre03.g153700		chromosome_3:1736021-1741553				2.91716	10.6242	31.8598	16.8812	6.53984		3.64197	10.9215	5.78686	2.24185		Arch1	X	X
Cre03.g155450		chromosome_3:1934920-1940292	AAC95431.1	TULP3	tubby like protein 3	14.3262	56.4158	56.439	15.6844	11.2022		3.93795	3.93957	1.09481	0.781938		Hump1
Cre03.g155750		chromosome_3:1972169-1977210				7.80723	12.9332	18.0027	31.0351	39.9745		1.65657	2.3059	3.97517	5.12019		Stag10
Cre03.g156200		chromosome_3:2031808-2038155				1.06101	0.904628	0.81264	1.50359	3.4488		0.85261	0.765912	1.41713	3.25049		Stag60
Cre03.g156300		chromosome_3:2041032-2042655				6.93646	62.1392	85.1258	16.6519	3.80586		8.95834	12.2722	2.40063	0.548675		Arch2	X	X
Cre03.g156700	FAP185	chromosome_3:2073869-2083925	NP_694972.3	NPHP3	nephrocystin-3	4.66367	17.8267	46.7566	23.8697	9.54015		3.82246	10.0257	5.11822	2.04563		Arch1	X			X
Cre03.g156750	CCT5	chromosome_3:2084935-2090350	AAH02971.1	CCT5	Unknown (protein for IMAGE:3543711), partial	53.391	158.806	247.408	253.418	122.43		2.9744	4.63389	4.74646	2.29308		Arch1	X		X
Cre03.g157350		chromosome_3:2164186-2168555				6.09248	6.42279	11.9395	20.4708	16.8766		1.05422	1.95971	3.36001	2.77007		Stag30
Cre03.g157850		chromosome_3:2258973-2260599				9.51513	15.2875	27.5483	15.5302	4.34005		1.60665	2.89521	1.63216	0.456121		Pulse10
Cre03.g157950		chromosome_3:2268563-2272469				1.29028	15.8107	47.0231	27.1053	1.75563		12.2537	36.4441	21.0073	1.36066		Arch2
Cre03.g158400	FAP218	chromosome_3:2321019-2328721				2.84957	3.84494	18.4394	16.3917	6.73804		1.34931	6.47094	5.75234	2.36458		Stag10	X	X
Cre03.g158600		chromosome_3:2365770-2369156				7.81411	6.30069	5.14108	11.5909	20.8256		0.806322	0.657923	1.48333	2.66513		Stag60	X
Cre03.g159000		chromosome_3:2394830-2403504				2.81968	11.2662	31.7886	10.8645	3.0593		3.99556	11.2738	3.8531	1.08498		Arch2
Cre03.g159350		chromosome_3:2444700-2457942				1.73588	8.08418	33.1428	13.1318	3.25085		4.65711	19.0928	7.56492	1.87274		Arch2
Cre03.g159581		chromosome_3:2479840-2481660				0.00070496	0.797405	0.501601	0.7095	3.53216		0.8	0.5	0.71	3.53		Stag60
Cre03.g160000		chromosome_3:2521450-2528572	EAW50745.1	HDAC6	histone deacetylase 6, isoform CRA_b	0.000870222	2.61361	5.64286	7.4173	3.79335		2.61	5.64	7.42	3.79		Arch1
Cre03.g160050	FAP184	chromosome_3:2528574-2532282	NP_699207.1	CCDC96	coiled-coil domain-containing protein 96	14.2829	112.044	224.509	105.93	26.4236		7.84463	15.7187	7.41656	1.85002		Arch2	X	X	X	X
g3280		chromosome_3:2541191-2543835	EAW62345.1	P4HA2	procollagen-proline, 2-oxoglutarate 4-dioxygenase (proline 4-hydroxylase),	2.51066e-05	5.33344	4.7192	0.000289449	12.5827		5.33	4.72	0	12.58		UT3
Cre03.g160300		chromosome_3:2555077-2556589	NP_001010897.1	SERP2	stress-associated endoplasmic reticulum protein 2	103.243	409.706	577.435	539.773	212.063		3.96837	5.59297	5.22818	2.05402		Arch1
Cre03.g161550	FAP55	chromosome_3:2718651-2724917				5.66424	23.12	55.9369	31.6964	8.19502		4.08175	9.87545	5.59588	1.4468		Arch2	X	X
Cre03.g161800		chromosome_3:2733880-2763492	EAW48545.1	MDN1	MDN1, midasin homolog (yeast), isoform CRA_a	5.15924	8.26813	9.02464	3.50753	14.092		1.60259	1.74922	0.679854	2.73141		Stag60
g3329		chromosome_3:2829730-2838272	AAH47240.1	HEATR2	HEAT repeat containing 2	2.02795	5.35851	26.4088	15.6842	2.18634		2.64233	13.0224	7.73402	1.0781		Arch2
Cre03.g162850	FAP292	chromosome_3:2890832-2893133				41.8186	422.862	536.663	234.343	53.3034		10.1118	12.8331	5.6038	1.27463		Arch2	X		X
Cre03.g162950		chromosome_3:2911175-2916218				2.54731	6.82684	15.4298	5.77872	1.8047		2.68002	6.05729	2.26856	0.708473		Arch2
Cre03.g163200		chromosome_3:2938279-2948365	EAW93043.1	NFXL1	nuclear transcription factor, X-box binding-like 1, isoform CRA_c	2.62032	2.71696	6.37546	10.9132	6.19529		1.03688	2.43308	4.16483	2.36433		Stag10
Cre03.g163400		chromosome_3:2963575-2966327				2.30919	6.81203	15.4632	15.1496	7.79992		2.94997	6.69637	6.56057	3.37777		Arch1
Cre03.g164250	FAP262	chromosome_3:3041385-3050759	ADN38258.1	CDKL5	cyclin dependent kinase 5 transcript variant	3.7156	27.6632	49.3324	16.5458	7.96126		7.44515	13.2771	4.45306	2.14266		Arch1	X	X
Cre03.g164800		chromosome_3:3099950-3105785	AAP97192.1	OXSR1	AF087893_1 DCHT2	0.791085	1.67757	0.978671	3.2564	2.96842		2.12059	1.23712	4.11637	3.75234		Stag3
Cre03.g165471		chromosome_3:3210386-3211768				3.1645	24.7677	2.16527	5.31997	4.10372		7.82673	0.684238	1.68114	1.2968		Pulse3
Cre03.g166000		chromosome_3:3286827-3291976	EAX05206.1	ANKRD50	ankyrin repeat domain 50	1.08145	1.96791	4.75667	3.50344	2.44138		1.8197	4.39842	3.23958	2.25751		Stag10
Cre03.g166350		chromosome_3:3320990-3324208				1.59778	0.507377	0	0.802015	4.08266		0.317551	0	0.501956	2.55521		Stag60
Cre03.g166450		chromosome_3:3330893-3335188				3.31347	25.0892	27.2816	8.23748	3.82903		7.57188	8.23354	2.48606	1.1556		Hump1
Cre03.g166600		chromosome_3:3343828-3351950	AAL83912.1	HEATR6	AF349752_1 amplified in breast cancer 1	2.9007	8.97242	23.6666	5.95075	2.83164		3.09319	8.15893	2.05149	0.976192		Arch2
Cre03.g166800		chromosome_3:3375648-3383210	NP_653213.6	LOXHD1	lipoxygenase homology domain-containing protein 1 isoform 1	1.07786	13.3284	39.0622	9.22257	1.96053		12.3656	36.2405	8.55637	1.81891		Arch2
Cre03.g167051		chromosome_3:3419948-3422771				25.144	22.3496	18.9581	44.7918	129.859		0.888864	0.753981	1.78141	5.16461		Stag60
Cre03.g167150	FMO1	chromosome_3:3425802-3430718	NP_001451.1	FMO2	dimethylaniline monooxygenase [N-oxide-forming] 2	2.61534	1.08719	0.975669	4.48519	7.8152		0.415697	0.373056	1.71495	2.98822		Stag60
Cre03.g167600	FAP61	chromosome_3:3482416-3487869	AAH28708.2	C20orf26	Chromosome 20 open reading frame 26	6.73334	45.3853	103.364	76.7052	17.8991		6.74038	15.3511	11.3919	2.65828		Arch1	X	X
g3451		chromosome_3:3537758-3542873				0.998709	8.45187	16.5418	12.4375	3.17672		8.4628	16.5632	12.4536	3.18083		Arch1
Cre03.g167850		chromosome_3:3542948-3545013				0.248022	4.28815	0.282844	0.399825	0.687773		17.2894	1.1404	1.61205	2.77303		Pulse3
g3455		chromosome_3:3551062-3555628				2.29706	19.3432	22.0487	5.31056	2.55175		8.42085	9.59866	2.31189	1.11088		Hump1
Cre03.g168200	FAP69	chromosome_3:3573208-3579188	AAI32772.1	C7orf63	C7orf63 protein	9.16625	53.9405	91.664	76.9405	15.5375		5.88469	10.0002	8.39389	1.69508		Arch2	X	X		X
Cre03.g168450	CCT8	chromosome_3:3599340-3604798	NP_006576.2	CCT8	T-complex protein 1 subunit theta	23.3355	78.2532	119.268	131.246	71.8425		3.3534	5.11101	5.62431	3.07868		Stag3			X
Cre03.g169450		chromosome_3:3706160-3709406	EAW62953.1	ACAA2	acetyl-Coenzyme A acyltransferase 2 (mitochondrial 3-oxoacyl-Coenzyme	4.90089	32.4354	39.247	8.97341	4.74922		6.61827	8.00814	1.83098	0.969053		Hump1
Cre03.g169500		chromosome_3:3709774-3716106	NP_004187.2	CDKL1	cyclin-dependent kinase-like 1	11.7031	73.791	95.7851	24.5987	9.88009		6.30525	8.18459	2.1019	0.844228		Hump1				X
Cre03.g169750		chromosome_3:3737566-3741878				3.9818	27.9683	34.574	14.8862	7.95363		7.02403	8.68301	3.73856	1.9975		Arch1	X	X
Cre03.g170350	SEC12	chromosome_3:3801040-3805596				6.3753	6.03147	13.7105	25.3519	29.5573		0.946068	2.15057	3.97658	4.63622		Stag10
Cre03.g170428		chromosome_3:3810156-3812188				1.11606	0.502428	0.585056	2.45414	3.4531		0.45018	0.524216	2.19893	3.09401		Stag30
Cre03.g171000		chromosome_3:3863047-3868464				3.9853	7.86158	12.6154	5.38688	5.22745		1.97264	3.16548	1.35169	1.31168		Pulse10	X
Cre03.g171200		chromosome_3:3888074-3895142	NP_065087.1	ENTPD7	ectonucleoside triphosphate diphosphohydrolase 7	1.43972	0.475817	1.45425	4.19071	4.87157		0.330493	1.01009	2.91078	3.38369		Stag30
Cre03.g171350	SEC61A	chromosome_3:3911666-3914524	NP_060614.2	SEC61A2	protein transport protein Sec61 subunit alpha isoform 2 isoform	37.1651	68.3446	108.626	150.526	89.3109		1.83895	2.9228	4.0502	2.40309		Stag10
Cre03.g171800	FAP123	chromosome_3:3973251-3975901				13.9079	49.9096	73.6383	49.0433	21.7142		3.58858	5.29471	3.52629	1.56129		Arch2	X	X
Cre03.g171900	FAP56	chromosome_3:3986834-3991027				17.5936	245.751	305.903	66.6901	18.0493		13.9682	17.3872	3.79059	1.0259		Arch2	X	X
Cre03.g172322		chromosome_3:4041659-4042755	NP_699198.2	ZCCHC24	zinc finger CCHC domain-containing protein 24	0.75836	0.264584	0.729702	2.707	6.77276		0.34889	0.962211	3.56954	8.9308		Stag30
Cre03.g172350		chromosome_3:4042839-4046995				0.69648	0.588172	1.37469	2.78347	5.52668		0.844492	1.97377	3.99648	7.93516		Stag30
Cre03.g172550	PRM1	chromosome_3:4058799-4063255	AAH19268.2	PRMT1	PRMT1 protein	47.9934	29.951	16.2206	64.5596	140.543		0.624065	0.337976	1.34518	2.92838		Stag60
Cre03.g172750		chromosome_3:4076319-4081175				1.86698	1.11677	1.05751	4.76314	4.07062		0.598169	0.566428	2.55125	2.18032		Stag30
Cre03.g173165		chromosome_3:4115875-4118457	EAX03959.1	BTBD9	BTB (POZ) domain containing 9, isoform CRA_a	0.842365	1.62548	3.69505	2.22363	2.26695		1.92966	4.38652	2.63975	2.69117		Stag10
Cre03.g173250		chromosome_3:4120336-4122705				10.2305	23.247	16.1733	21.7005	26.8884		2.27232	1.58089	2.12116	2.62826		UT2
g3574		chromosome_3:4122599-4127915				1.09355	8.25816	6.88156	4.97682	3.79288		7.5517	6.29286	4.55107	3.46841		Arch1
g3575		chromosome_3:4128115-4132643	NP_710181.2	ANKRD44	serine/threonine-protein phosphatase 6 regulatory ankyrin repeat	0.00028804	15.3395	0.000324278	29.8915	17.5147		15.34	0	29.89	17.51		UT2	X
Cre03.g173550		chromosome_3:4145869-4148945				15.551	24.8739	46.782	47.5624	39.5871		1.5995	3.0083	3.05848	2.54563		Stag10
Cre03.g174250	FAP111	chromosome_3:4254624-4257419	NP_001192067.1	LRTOMT	leucine-rich repeat-containing protein 51 isoform LRTOMT1c	4.76591	30.9489	50.6035	38.3591	13.5223		6.49381	10.6178	8.04864	2.8373		Arch1	X	X	X	X
Cre03.g174450		chromosome_3:4268030-4271424				7.50779	33.2899	92.67	62.7989	29.6132		4.43405	12.3432	8.3645	3.94433		Arch1
Cre03.g174800		chromosome_3:4307184-4313676				1.63503	15.1805	24.9556	6.24196	3.34894		9.28454	15.2631	3.81764	2.04824		Arch1				X
Cre03.g175550		chromosome_3:4390789-4397911				2.10339	14.2878	21.4114	6.61402	3.85257		6.79275	10.1795	3.14446	1.8316		Arch2
Cre03.g175584		chromosome_3:4398799-4400212				1.57608	4.95468	5.18277	2.45667	2.00935		3.14367	3.28839	1.55872	1.2749		Hump1
Cre03.g176150		chromosome_3:4485712-4487523				11.2188	37.4706	74.1534	31.3059	20.0304		3.33998	6.60974	2.79049	1.78543		Arch2
Cre03.g176200		chromosome_3:4487641-4492199	EAW91803.1	SPAG1	sperm associated antigen 1, isoform CRA_d	3.3246	46.329	99.7408	23.5212	1.61803		13.9352	30.0008	7.0749	0.486684		Arch2			X
Cre03.g176600		chromosome_3:4534579-4537451				10.4162	28.5823	52.874	35.5365	13.8547		2.74402	5.07613	3.41166	1.33011		Arch2	X	X
g3654		chromosome_3:4556345-4559889	NP_001091.1	ACTA1	actin, alpha skeletal muscle	3.71582	4.93871	20.1887	171.309	570.933		1.3291	5.43317	46.1026	153.649		Stag10
Cre03.g177550		chromosome_3:4665569-4671929	NP_001139.3	ANK2	ankyrin-2 isoform 1	7.73365	13.6376	21.897	13.9769	9.91446		1.76341	2.83139	1.80728	1.28199		Pulse10				X
Cre03.g177650		chromosome_3:4677019-4692312				1.82463	1.20845	6.32176	9.54922	2.31851		0.662299	3.46468	5.23351	1.27067		Hump2
Cre03.g178150	CAM1	chromosome_3:4764484-4766557	NP_001734.1	CALM2	calmodulin	333.066	584.956	807.681	942.379	873.6		1.75628	2.42499	2.82941	2.6229		Stag10	X	X		X
Cre03.g178350	FAP272	chromosome_3:4780758-4783824	NP_001734.1	CALM2	calmodulin	21.5773	68.5965	122.433	156.078	117.365		3.1791	5.67416	7.23344	5.43928		Arch1	X	X		X
g3695		chromosome_3:4787810-4790074	AAC96332.1	HSPE1	chaperonin 10-related protein	34.0885	142.953	184.331	100.377	80.5287		4.19358	5.40742	2.9446	2.36234		Arch1			X
Cre03.g178500	RIB43	chromosome_3:4790128-4792684	NP_056468.2	RIBC2	RIB43A-like with coiled-coils protein 2	22.8171	206.527	330.533	129.317	29.3607		9.05141	14.4862	5.66755	1.28678		Arch2	X	X	X	X
Cre03.g179100		chromosome_3:4847744-4850798	NP_005650.2	UFD1L	ubiquitin fusion degradation protein 1 homolog isoform A	1.49776	3.78229	4.91064	4.4019	9.982		2.5253	3.27866	2.93899	6.66462		Stag3
Cre03.g179750		chromosome_3:4914195-4918933				3.11005	2.67172	3.216	6.63006	13.6608		0.85906	1.03407	2.13182	4.39247		Stag30
Cre03.g180250		chromosome_3:4991066-4994033	NP_057452.1	ISYNA1	inositol-3-phosphate synthase 1 isoform 1	136.837	368.294	489.217	413.746	181.197		2.69148	3.57518	3.02364	1.32418		Arch2			X
Cre03.g180300	SIR3	chromosome_3:4994177-4999053	AAG09798.1	POR	NADPH-cytochrome P450 reductase	5.0965	14.4735	29.7296	25.5662	11.6388		2.83989	5.83334	5.01642	2.28368		Arch1
Cre03.g180750	MES1	chromosome_3:5031619-5039995				31.0001	15.9904	25.7628	237.161	932.517		0.515818	0.831055	7.65033	30.0811		Stag30	X	X
Cre03.g180900		chromosome_3:5053025-5056089				0.000549129	13.2005	6.58633	1.67817	1.83479		13.2	6.59	1.68	1.83		Pulse3
Cre03.g181100		chromosome_3:5069969-5076855				2.95381	25.7501	44.5513	11.0733	5.24567		8.71759	15.0827	3.74882	1.7759		Arch2
Cre03.g181150	FLA14	chromosome_3:5076985-5077675	NP_542408.1	DYNLL2	dynein light chain 2, cytoplasmic	250.099	1027.54	1472.53	1915.92	1272.38		4.10853	5.88779	7.66065	5.08751		Stag3	X	X	X	X
Cre03.g181400	ADC1	chromosome_3:5093349-5098025	AAF19052.1	-	neutral sphingomyelinase	6.44924	6.00019	4.58352	25.9083	70.7702		0.930372	0.710707	4.01726	10.9734		Stag30
Cre03.g181450		chromosome_3:5098147-5102544	AAQ88551.1	TCTN1	RPRG9369	0.495381	0.691332	1.05925	1.39181	3.03024		1.39556	2.13825	2.80957	6.11699		Stag10
Cre03.g182700		chromosome_3:5207950-5214968				1.74186	11.0119	9.14856	0.649224	1.07494		6.32192	5.25218	0.372719	0.617122		Hump1
Cre03.g182750		chromosome_3:5216866-5222060	NP_079105.4	PLBD1	phospholipase B-like 1 precursor	10.5476	7.4621	8.83339	24.0374	28.0928		0.707469	0.837479	2.27894	2.66343		Stag30
Cre03.g183200	CPC1	chromosome_3:5251848-5259291	NP_079143.3	SPEF2	sperm flagellar protein 2 isoform 1	8.38573	40.3374	88.1595	85.3121	29.1553		4.81024	10.513	10.1735	3.47678		Arch1	X	X
Cre03.g185050	FAP53	chromosome_3:5430600-5433911	NP_659457.2	CCDC11	coiled-coil domain-containing protein 11	19.3687	58.5723	117.202	128.571	43.0935		3.02407	6.0511	6.63808	2.2249		Arch1	X	X	X	X
Cre03.g185100		chromosome_3:5434233-5436930	EAW74809.1	RNF121	ring finger protein 121, isoform CRA_c	7.75178	16.2365	27.3881	23.3289	18.0335		2.09455	3.53314	3.00949	2.32637		Stag3
Cre03.g185150		chromosome_3:5437021-5439292				11.2305	79.0888	109.966	43.2952	20.5356		7.04232	9.79173	3.85514	1.82856		Arch2
Cre03.g185650	FAP251	chromosome_3:5492304-5497918	NP_653269.3	WDR66	WD repeat-containing protein 66 isoform 1	12.2926	74.8076	131.709	145.689	36.2828		6.08558	10.7145	11.8518	2.9516		Arch1	X	X	X
Cre03.g185800		chromosome_3:5504294-5507880				10.0887	20.8444	32.1057	18.0925	13.2616		2.06611	3.18234	1.79334	1.3145		Hump1
Cre03.g185950		chromosome_3:5514262-5520740	NP_997200.1	ZNF474	zinc finger protein 474	2.1017	3.14423	8.93039	6.62123	4.55003		1.49604	4.24913	3.15042	2.16493		Stag10				X
Cre03.g186300	FAP146	chromosome_3:5544413-5548004	EAX07160.1	ZMYND12	zinc finger, MYND-type containing 12, isoform CRA_b	9.24713	35.2734	67.7451	77.3395	23.7493		3.81452	7.32607	8.36362	2.56829		Arch1	X	X	X
g3862		chromosome_3:5551355-5554607				1.72157	1.20773	0.490612	1.30339	4.42077		0.701528	0.284979	0.757094	2.56787		Stag60
Cre03.g186750		chromosome_3:5582171-5592827				1.20526	0.821412	1.27428	5.59603	3.22531		0.681523	1.05727	4.64301	2.67603		Stag30
Cre03.g186850		chromosome_3:5598401-5608117				1.1329	0.443799	1.38424	4.45787	2.17073		0.391737	1.22186	3.93492	1.91608		Pulse30
Cre03.g187200	ODA13	chromosome_3:5631981-5634187	NP_542408.1	DYNLL2	dynein light chain 2, cytoplasmic	23.2669	95.2333	153.372	178.913	57.2324		4.09308	6.59185	7.68959	2.45982		Arch1	X	X	X
g3893		chromosome_3:5715317-5718774				6.38635	6.72729	26.6789	21.9038	6.01835		1.05339	4.17749	3.42978	0.942377		Hump2
Cre03.g188000		chromosome_3:5721525-5727383				10.8042	14.8282	38.9531	31.1559	11.8988		1.37245	3.60537	2.88368	1.10131		Hump2
Cre03.g189250		chromosome_3:5835805-5838049	NP_004654.1	RAB11A	ras-related protein Rab-11A isoform 1	33.9566	42.3052	60.6989	88.5363	68.9978		1.24586	1.78754	2.60734	2.03194		Stag30	X
g3932		chromosome_3:5893749-5894545				1.94013	2.13324	0.301708	3.5744	6.55964		1.09953	0.155509	1.84235	3.38103		Stag60
Cre03.g190950	TUA1	chromosome_3:6017518-6019856	NP_116093.1	TUBA1C	tubulin alpha-1C chain	414.119	2044.24	2828.03	3530.8	2945.51		4.93636	6.82903	8.52605	7.11271		Stag3	X	X	X	X
g3969		chromosome_3:6118335-6122949	AAA60019.1	MUC1	mucin	1.2069	2.01956	6.04534	8.43784	6.07308		1.67334	5.00898	6.99133	5.03197		Stag10
g3970		chromosome_3:6122989-6128010	NP_001123562.1	LRRC48	leucine-rich repeat-containing protein 48 isoform a	5.19655	6.46179	25.6134	28.2459	14.5895		1.24348	4.92892	5.43551	2.80754		Stag10				X
Cre03.g192050	FTR1	chromosome_3:6157032-6160982				14.862	6.9241	18.3996	185.832	105.318		0.465893	1.23803	12.5038	7.08639		Stag30
Cre03.g193000		chromosome_3:6284963-6287860				1.77112	0.531549	0.293195	1.31574	7.26922		0.30012	0.165542	0.742886	4.10431		Stag60
Cre03.g193300		chromosome_3:6302482-6305070				31.1227	80.7362	79.3812	46.6804	26.7058		2.59413	2.55059	1.49988	0.858081		Hump1
Cre03.g193550	MRPL46	chromosome_3:6327470-6329854	NP_071446.2	MRPL46	39S ribosomal protein L46, mitochondrial	2.18353	0.984968	0.452745	2.13332	7.1883		0.45109	0.207345	0.977005	3.29205		Stag60
Cre03.g194300		chromosome_3:6403538-6407184	AAS68536.1	NDUFAF6	putative phytoene synthase	0.895195	1.39802	3.60953	12.1633	6.66494		1.56169	4.03212	13.5873	7.44524		Stag10
Cre03.g194350		chromosome_3:6407324-6411091				21.7816	32.4501	46.2254	82.1778	64.6672		1.48979	2.12222	3.77281	2.96889		Stag10
Cre03.g195950		chromosome_3:6570078-6574672				6.723	26.706	30.5003	15.9567	9.29401		3.97233	4.53671	2.37345	1.38242		Arch2
Cre03.g197050	HTV2	chromosome_3:6646340-6648571	NP_066403.2	HIST2H3C	histone H3.2	31.4551	33.7679	52.2034	81.7621	104.566		1.07353	1.65962	2.59933	3.32429		Stag30
Cre03.g198200		chromosome_3:6758095-6778656				6.30233	5.07831	25.4426	21.2584	7.98111		0.805783	4.03701	3.3731	1.26637		Hump2
g4157		chromosome_3:7241513-7244852				3.72469	14.2133	14.1637	8.41342	4.13506		3.81597	3.80265	2.25882	1.11018		Arch2
Cre03.g206700		chromosome_3:7322749-7329343				3.47991	29.4095	46.5747	6.00397	1.81941		8.45122	13.3839	1.72532	0.522832		Hump1	X
Cre03.g206650		chromosome_3:7329463-7332792	EAX08551.1	DCLK1	doublecortin and CaM kinase-like 1, isoform CRA_b	3.73484	41.0632	38.2107	8.03459	3.39564		10.9946	10.2309	2.15125	0.90918		Hump1
Cre03.g204550		chromosome_3:7601218-7605959	NP_001189378.1	ADK	adenosine kinase isoform c	85.1688	79.8224	81.1806	204.656	441.492		0.937226	0.953173	2.40295	5.18373		Stag30	X	X
g4224		chromosome_3:7606079-7608651				3.86003	2.33771	3.14575	17.1414	30.3834		0.60562	0.814955	4.44074	7.87129		Stag30
Cre03.g204500		chromosome_3:7608829-7614531				0.252364	0.117396	0.0839404	0.619923	0.795867		0.465185	0.332616	2.45646	3.15365		Stag30
Cre03.g204300		chromosome_3:7632407-7636999				4.06906	4.28574	2.23262	4.34946	11.1584		1.05325	0.548682	1.06891	2.74225		Stag60
Cre03.g204250	SAH1	chromosome_3:7637423-7640886	NP_000678.1	AHCY	adenosylhomocysteinase isoform 1	212.26	258.078	294.796	974.177	2297.49		1.21586	1.38884	4.58955	10.8239		Stag30	X	X
Cre03.g204150	IFT80	chromosome_3:7643612-7649737	NP_065851.1	IFT80	intraflagellar transport protein 80 homolog isoform a	19.4524	94.5713	172.343	172.606	48.3605		4.86168	8.85973	8.87325	2.48609		Arch1	X	X	X	X
Cre03.g201900	RSP1	chromosome_3:7972609-7977575	NP_543136.1	RSPH1	radial spoke head 1 homolog	18.9994	101.807	182.352	217.838	99.2762		5.35843	9.59778	11.4655	5.22523		Arch1	X	X	X	X
Cre03.g201600		chromosome_3:8005275-8008197				3.51495	16.5357	31.9544	14.9883	6.54737		4.70439	9.091	4.26416	1.86272		Arch2
Cre03.g201300		chromosome_3:8057795-8062627	AAH17174.1	DBH	DBH protein	15.1131	16.0916	31.2299	38.6838	26.7733		1.06475	2.06641	2.55962	1.77153		Hump2
Cre03.g201250		chromosome_3:8062639-8064595	NP_001002909.1	GPATCH8	G patch domain-containing protein 8	3.76704	11.8694	13.4463	3.56264	1.72054		3.15086	3.56946	0.94574	0.456735		Hump1
Cre03.g201200	FAP283	chromosome_3:8064715-8067537				5.51433	52.7609	79.3973	17.8239	5.49277		9.56796	14.3984	3.23229	0.99609		Arch2	X	X
Cre03.g200950	FAP273	chromosome_3:8093956-8095662				11.7413	31.2011	54.94	49.7302	25.4248		2.65738	4.67921	4.23549	2.16542		Arch1	X	X		X
Cre03.g200700	FAP166	chromosome_3:8134519-8136782				13.8096	57.9569	105.641	95.9987	32.9315		4.19686	7.64982	6.95159	2.38468		Arch1	X	X
Cre03.g200150		chromosome_3:8193097-8196213	NP_003183.1	TBCC	tubulin-specific chaperone C	2.80788	59.1546	88.3038	8.71157	1.69678		21.0674	31.4486	3.10254	0.604292		Arch2
Cre03.g200000		chromosome_3:8202811-8204994	EAX07598.1	PEF1	penta-EF-hand domain containing 1, isoform CRA_a	3.78307	11.2236	9.57127	4.72582	3.49701		2.9668	2.53003	1.2492	0.924384		Hump1
Cre03.g199500	FAP129	chromosome_3:8250723-8253397				15.0512	211.636	261.82	79.6666	21.7857		14.0611	17.3953	5.29304	1.44744		Arch2	X	X	X
g4364		chromosome_3:8447034-8452546	AAL40662.1	OSBPL1A	AF392449_1 oxysterol-binding protein-like protein OSBPL1A	53.453	134.512	174.154	116.618	57.8578		2.51645	3.25808	2.18169	1.08241		Arch2	X			X
g4365		chromosome_3:8453590-8459056				4.7347	47.5105	62.1538	15.7451	5.13734		10.0345	13.1273	3.32547	1.08504		Arch2	X
g4384		chromosome_3:8549232-8559658				2.52435	5.48823	10.858	2.42963	1.47663		2.17412	4.30131	0.962477	0.584955		Pulse10
g4387	MOT28	chromosome_3:8565782-8568918	NP_954587.2	FAM221A	protein FAM221A isoform1	1.37339	7.65044	11.2974	3.58611	1.40576		5.57048	8.22592	2.61114	1.02357		Arch2
g4392		chromosome_3:8595532-8599416	AAD34071.1	UBE2J1	AF151834_1 CGI-76 protein	10.047	18.255	37.2438	32.2452	18.0918		1.81696	3.70696	3.20944	1.80072		Hump2				X
g4395		chromosome_3:8608135-8611118				2.63032	1.83538	3.53526	7.32303	3.17196		0.697778	1.34404	2.78408	1.20592		Pulse30
g4397		chromosome_3:8626228-8630620	NP_005176.1	CALML3	calmodulin-like protein 3	1.76832	3.08894	8.33388	6.9479	3.39074		1.74682	4.71288	3.9291	1.91749		Hump2				X
g4404		chromosome_3:8696018-8704622				2.62917	1.35455	9.08571	11.7747	4.78871		0.515201	3.45573	4.47849	1.82138		Hump2
g4412		chromosome_3:8744332-8754005	NP_065905.2	KIAA1468	lisH domain and HEAT repeat-containing protein KIAA1468	3.20731	3.24728	4.35686	16.6842	17.3571		1.01246	1.35842	5.20193	5.41173		Stag30
g4452		chromosome_3:8982411-8986273				1.39935	4.58564	3.4975	1.71873	1.3087		3.27698	2.49937	1.22823	0.93522		Hump1
g4462		chromosome_3:9042343-9046301				44.6238	183.254	148.428	59.4347	36.301		4.10664	3.32621	1.33191	0.81349		Hump1	X
g4468		chromosome_3:9088779-9093865	EAW59483.1	PPM1F	protein phosphatase 1F (PP2C domain containing), isoform CRA_a	50.9509	104.575	130.615	49.5946	26.6777		2.05247	2.56355	0.97338	0.523596		Hump1
g4469		chromosome_3:9094654-9100097				1.22956	3.74287	6.269	3.57406	3.36944		3.04407	5.09857	2.90678	2.74036		Arch1
g4472		chromosome_3:9109471-9115202				12.3987	21.6934	46.0147	40.4742	9.45458		1.74965	3.71125	3.26439	0.762546		Hump2
g4476		chromosome_3:9137335-9143107				2.90793	4.27017	7.42324	2.88843	3.24688		1.46846	2.55276	0.993294	1.11656		Pulse10
g4479	FAP181	chromosome_3:9151300-9159687	NP_149015.2	PCLO	protein piccolo isoform 1	1.5333	1.68435	7.03117	11.827	5.26139		1.09851	4.58565	7.71343	3.43142		Stag10	X	X
g4496		chromosome_4:42505-43607				5.65953	13.1481	28.4707	54.2421	36.6759		2.32318	5.03058	9.58421	6.48038		Arch1
Cre04.g216650		chromosome_4:101205-106767				1.40844	0.348068	0.632435	3.89226	6.22894		0.24713	0.449032	2.76353	4.42258		Stag30
Cre04.g216700		chromosome_4:106815-118977				0.733535	0.286031	0.147621	2.11657	4.74569		0.389935	0.201246	2.88544	6.46962		Stag30
g4512		chromosome_4:144029-147635	NP_116093.1	TUBA1C	tubulin alpha-1C chain	283.733	1379.68	1868.1	2205.83	1805.54		4.8626	6.58401	7.77432	6.36352		Stag3			X
Cre04.g216900		chromosome_4:148024-156095				1.96593	7.95914	12.1033	15.5405	11.5209		4.04854	6.15653	7.90491	5.86028		Stag3
g4537		chromosome_4:312459-315572				4.25145	36.5627	62.3488	14.9168	2.59926		8.60005	14.6653	3.50864	0.611382		Arch2
g4542		chromosome_4:352679-359310				15.7521	36.9885	42.9068	23.3997	24.8687		2.34816	2.72388	1.4855	1.57875		Hump1
g4545		chromosome_4:370546-382328	NP_001182760.2	WDR65	WD repeat-containing protein 65 isoform a	13.1274	59.5924	170.371	200.414	45.71		4.53954	12.9783	15.2668	3.48203		Arch1	X	X		X
g4561		chromosome_4:489535-496081	NP_055902.1	SPG20	spartin	2.72016	18.1933	53.3144	16.7014	11.2013		6.68832	19.5997	6.13986	4.11788		Arch1
g4581	LCI33	chromosome_4:674365-677377				1.75896	2.79862	4.42608	2.55961	3.04385		1.59107	2.51631	1.45518	1.73048		Pulse10
g4582		chromosome_4:677445-682304				2.2011	30.1166	66.2297	12.2575	2.79699		13.6825	30.0894	5.56881	1.27072		Arch2
g4615		chromosome_4:855392-857284				1.02198	1.82374	3.92257	1.53786	0.582416		1.78452	3.83821	1.50478	0.56989		Pulse10
g4618		chromosome_4:881434-886144				1.31659	2.06181	5.09808	2.61442	1.55511		1.56602	3.87218	1.98575	1.18116		Pulse10
g4642		chromosome_4:1079408-1081805				15.3351	105.573	183.415	157.284	43.6152		6.8844	11.9605	10.2565	2.84414		Arch1
g4644		chromosome_4:1089129-1093035				6.87816	43.2126	82.9858	74.3701	18.8702		6.28258	12.0651	10.8125	2.7435		Arch1	X	X
Cre04.g216000		chromosome_4:1126991-1132385				22.7235	51.4238	83.2249	36.3082	26.4539		2.26302	3.6625	1.59783	1.16416		Hump1	X
g4651		chromosome_4:1132495-1139367	EAW51364.1	CWC27	serologically defined colon cancer antigen 10, isoform CRA_a	4.55693	11.2375	15.909	9.59019	9.81745		2.46602	3.49117	2.10453	2.1544		Stag3
Cre04.g215600		chromosome_4:1183745-1187831				1.31475	3.68815	0.000258049	4.03071	2.63696		2.80521	0.000196272	3.06576	2.00567		UT4
g4666		chromosome_4:1226318-1239334				10.4697	28.4365	71.999	37.256	14.193		2.71608	6.87689	3.55846	1.35563		Arch2	X	X
g4668		chromosome_4:1242666-1252344				2.61997	2.87314	2.42297	9.43226	8.61717		1.09663	0.924808	3.60014	3.28903		Stag30
Cre04.g215050		chromosome_4:1258007-1263154				4.18166	1.56005	1.23941	19.3365	13.3923		0.37307	0.296392	4.62412	3.20263		Stag30
Cre04.g212550		chromosome_4:1712569-1718520	NP_001021100.3	TTLL3	tubulin monoglycylase TTLL3	0.611814	2.9126	8.12788	3.03751	0.668782		4.7606	13.2849	4.96476	1.09311		Arch2
Cre04.g212300		chromosome_4:1740729-1750791				6.89967	9.98405	17.7583	12.7962	9.06374		1.44703	2.57379	1.85461	1.31365		Pulse10
g4753		chromosome_4:1901687-1912262				0.681003	0.92026	0.846092	0.837596	5.97978		1.35133	1.24242	1.22994	8.78084		Stag60
Cre04.g219250	IFT52	chromosome_4:2093095-2096928	NP_057088.2	IFT52	intraflagellar transport protein 52 homolog	33.5979	141.565	250.607	226.017	69.4829		4.21351	7.45901	6.72712	2.06807		Arch1	X	X	X
g4788		chromosome_4:2135389-2152805	NP_001028777.1	BBS9	protein PTHB1 isoform 4	7.09868	4.30731	10.2469	22.2985	9.77688		0.606776	1.44349	3.14122	1.37728		Pulse30				X
Cre04.g219742		chromosome_4:2152919-2156565				0.259059	3.02204	4.9854	3.42355	2.32092		11.6655	19.2443	13.2153	8.95904		Arch1
Cre04.g219796		chromosome_4:2174565-2175657				1.01594	2.20548	3.19768	1.06064	1.07718		2.17088	3.14751	1.044	1.06028		Hump1
Cre04.g220650		chromosome_4:2323807-2326101				0.0037413	5.52138	27.2134	21.8341	0.00158577		5.52	27.21	21.83	0		Hump2
Cre04.g220800		chromosome_4:2344137-2347648				2.3	19.7195	36.071	10.2801	5.41953		8.5737	15.683	4.46961	2.35632		Arch1	X
Cre04.g220850		chromosome_4:2349626-2357985	AAY40902.1	ABCG2	unknown	1.75667	1.33405	0.958295	1.44094	7.13838		0.75942	0.545518	0.820268	4.06359		Stag60
Cre04.g221200		chromosome_4:2394140-2405896				7.78063	12.0642	19.8476	16.5388	8.15403		1.55054	2.5509	2.12564	1.04799		Hump2
Cre04.g221800		chromosome_4:2478396-2486542				2.19899	1.47802	1.35875	6.10934	2.76162		0.672136	0.617897	2.77825	1.25586		Pulse30
Cre04.g221950		chromosome_4:2492920-2497656				0.653438	1.06055	2.86582	3.21383	4.39501		1.62303	4.38576	4.91834	6.72598		Stag10
Cre04.g222000		chromosome_4:2497756-2512027	AAL34972.1	PAFAH1B1	Miller-Dieker lissencephaly protein	2.36418	3.6535	23.5448	14.6429	4.28517		1.54536	9.95897	6.19365	1.81254		Hump2
Cre04.g222150		chromosome_4:2527092-2530568				1.34366	1.00352	0.710666	2.29517	4.14707		0.746856	0.528903	1.70815	3.0864		Stag60
Cre04.g222550		chromosome_4:2574972-2586794				3.09792	9.82992	28.8043	13.2514	5.31544		3.17307	9.29795	4.27752	1.71581		Arch2
Cre04.g222850		chromosome_4:2624332-2626123				3.80219	10.8029	7.62883	6.51682	8.36404		2.84123	2.00643	1.71396	2.1998		UT5
g4881		chromosome_4:2753739-2763015	AAH30816.1	SVEP1	SVEP1 protein	2.10765	1.66085	6.38705	3.31396	1.49375		0.78801	3.03041	1.57235	0.708728		Pulse10
Cre04.g224250	FAP147	chromosome_4:2840369-2846735	AAH28393.1	MYCBPAP	MYCBP associated protein	6.39016	49.5147	103.4	95.381	24.0894		7.74859	16.1811	14.9262	3.76976		Arch1	X	X		X
Cre04.g224600		chromosome_4:2923726-2928722				26.6794	80.6012	34.3765	14.9531	10.2139		3.0211	1.2885	0.560474	0.382838		Pulse3
Cre04.g224650	FAP296	chromosome_4:2928802-2934741	AAH35090.1	KPNA3	Karyopherin alpha 3 (importin alpha 4)	2.32516	30.2564	58.1024	30.102	4.21307		13.0126	24.9886	12.9462	1.81195		Arch2	X	X	X
Cre04.g224800		chromosome_4:2954522-2957612	NP_005629.1	VAMP7	vesicle-associated membrane protein 7 isoform 1	10.5638	17.2765	44.213	56.8711	52.5762		1.63544	4.18533	5.38358	4.97702		Stag10
g4911		chromosome_4:2976746-2978517				3.95642	69.1517	54.8984	19.992	4.21057		17.4784	13.8758	5.05305	1.06424		Arch2	X		X
Cre04.g225850		chromosome_4:3127412-3130545	NP_005629.1	VAMP7	vesicle-associated membrane protein 7 isoform 1	11.5015	30.7531	40.2654	29.5504	19.2655		2.67383	3.50088	2.56926	1.67504		Arch2
Cre04.g225900		chromosome_4:3130655-3133423	NP_005629.1	VAMP7	vesicle-associated membrane protein 7 isoform 1	17.9457	37.3693	60.704	38.88	17.5638		2.08235	3.38265	2.16654	0.978719		Arch2
g4964		chromosome_4:3282288-3285568				8.72824	13.7725	17.8434	29.5666	16.2884		1.57792	2.04433	3.38746	1.86617		Hump2
Cre04.g226950		chromosome_4:3298742-3300908	NP_002804.2	PSMD9	26S proteasome non-ATPase regulatory subunit 9 isoform 1	2.05852	0.761002	0.750608	4.04995	7.01729		0.369684	0.364635	1.96741	3.4089		Stag60
Cre04.g227900	PF20	chromosome_4:3484723-3493020	AAM63956.1	SPAG16	AF310672_1 PF20 variant 1a	13.4895	63.7247	139.273	176.728	58.0684		4.72402	10.3245	13.1012	4.30471		Arch1	X	X	X
Cre04.g228400	WRK1	chromosome_4:3560164-3564466				0.0719518	7.33422	0.000462478	18.7863	12.0459		101.932	0.00642761	261.096	167.416		UT4
Cre04.g228939		chromosome_4:3679106-3681608				14.6535	14.6227	40.0252	81.1722	113.114		0.997898	2.73144	5.53944	7.71925		Stag10
Cre04.g229536		chromosome_4:3771056-3772076				3.18348	8.34907	7.78257	4.84908	2.4288		2.62262	2.44467	1.5232	0.762939		Hump1
g5038	SPT1	chromosome_4:3854096-3860773	NP_004854.1	SPTLC2	serine palmitoyltransferase 2	36.3681	182.686	272.011	81.6412	29.8525		5.02325	7.47938	2.24486	0.820843		Arch2
g5039	MOT40	chromosome_4:3860780-3863576				4.42726	20.9439	34.8296	23.7833	7.71584		4.73067	7.86708	5.37201	1.7428		Arch2
g5040		chromosome_4:3863706-3872618	NP_001026913	C6orf165	UPF0704 protein C6orf165	7.92874	35.6703	85.7201	87.7834	20.7332		4.49886	10.8113	11.0715	2.61494		Arch1	X	X
Cre05.g234100		chromosome_5:204045-209162	EAX04624.1	CYP4V2	cytochrome P450, family 4, subfamily V, polypeptide 2	13.334	94.0111	162.493	118.151	14.1463		7.05048	12.1864	8.86088	1.06092		Arch2			X
g5113		chromosome_5:379642-382344				1.88667	4.77022	8.67875e-05	1.93851e-05	1.9472e-05		2.52838	4.60004e-05	1.02748e-05	1.03208e-05		Pulse3
Cre05.g230900		chromosome_5:664422-668668	NP_001025230.1	PPAPDC1A	phosphatidate phosphatase PPAPDC1A	7.52604	8.87616	18.306	20.1025	6.40748		1.17939	2.43235	2.67106	0.851375		Hump2
Cre05.g230850		chromosome_5:668802-674518	NP_078945.2	ANKRD55	ankyrin repeat domain-containing protein 55	3.54477	2.01842	4.12528	10.1529	23.489		0.569408	1.16377	2.86419	6.62638		Stag30
Cre05.g248300		chromosome_5:778190-789052	AAA79219.1	SLC11A2	integral membrane protein, partial	5.3876	8.94511	10.799	73.7719	22.6038		1.66031	2.00442	13.6929	4.19552		Pulse30
Cre05.g248150		chromosome_5:805567-808652	NP_079106.3	LPCAT1	lysophosphatidylcholine acyltransferase 1	3.14349	1.13296	1.04154	9.33929	9.89498		0.360415	0.331332	2.97099	3.14777		Stag30
Cre05.g247850		chromosome_5:843136-848072				0.817075	0.557009	1.47214	5.22725	4.20012		0.681711	1.80172	6.39752	5.14043		Stag30
Cre05.g247700		chromosome_5:856132-859045				7.88502	24.9075	32.199	19.3577	18.4548		3.15884	4.08357	2.455	2.34049		Stag3
g5203		chromosome_5:1009504-1015985				2.92816	8.45443	12.2174	5.06218	4.26552		2.88728	4.17238	1.72879	1.45672		Hump1
Cre05.g245950	DRP1	chromosome_5:1097573-1104640	EAW87760.1	DNM1	dynamin 1, isoform CRA_b	20.0942	43.9334	53.8332	62.3949	41.4431		2.18637	2.67904	3.10512	2.06244		Stag3
Cre05.g245700	ANK25	chromosome_5:1123105-1146236	EAX06287.1	ANK2	ankyrin 2, neuronal, isoform CRA_a	4.34802	3.26477	20.5544	40.6843	15.2786		0.750864	4.7273	9.35697	3.51392		Stag10	X			X
Cre05.g245650		chromosome_5:1146237-1151255				5.82804	21.2171	64.1762	49.3841	17.7036		3.64052	11.0116	8.47353	3.03766		Arch1
Cre05.g245600	FAP104	chromosome_5:1151302-1157025				9.67658	48.7833	123.74	78.7685	25.1436		5.04138	12.7876	8.14012	2.5984		Arch1
Cre05.g245450		chromosome_5:1191010-1194055	NP_115690.3	COQ5	2-methoxy-6-polyprenyl-1,4-benzoquinol methylase, mitochondrial	5.55898	3.66673	4.2359	17.6078	17.249		0.659605	0.761992	3.16745	3.10291		Stag30
Cre05.g244950		chromosome_5:1303088-1305051				27.9627	40.7085	63.7359	92.3125	50.623		1.45581	2.27932	3.30127	1.81038		Hump2
Cre05.g244750		chromosome_5:1324398-1328960	AAD27732.1	AAR2	AF132957_1 CGI-23 protein	1.8385	0.762967	0.287761	2.39516	5.04938		0.414994	0.156519	1.30278	2.74647		Stag60
Cre05.g244500		chromosome_5:1364098-1370693				2.76318	22.9417	46.8321	10.5643	4.4423		8.30264	16.9486	3.82324	1.60768		Arch2
Cre05.g244400		chromosome_5:1376098-1378399				13.0977	6.94181	16.4929	42.4887	53.299		0.530002	1.25922	3.24398	4.06934		Stag30
Cre05.g244250	DHC6	chromosome_5:1388614-1411497	AAL37427.1	DNAH7	AF327442_1 ciliary dynein heavy chain 7	6.62042	4.089	37.7997	67.2787	27.912		0.617635	5.70956	10.1623	4.21605		Stag10	X	X
g5261		chromosome_5:1474961-1494907				7.54889	5.56559	41.0098	57.2668	11.4972		0.737273	5.43256	7.58612	1.52303		Hump2	X
Cre05.g243472		chromosome_5:1560107-1562789				7.76611	13.9077	19.9328	19.541	8.37201		1.79082	2.56664	2.51619	1.07802		Hump2
Cre05.g242600		chromosome_5:1746654-1750576				6.46865	67.4161	71.7799	28.3768	22.0037		10.422	11.0966	4.38682	3.40159		Arch1
Cre05.g242550	RSP6	chromosome_5:1752868-1756583	EAW48219.1	RSPH4A	radial spokehead-like 3, isoform CRA_a	13.9917	93.5837	152.724	182.831	58.7841		6.68852	10.9153	13.0671	4.20136		Arch1	X	X
Cre05.g242500	RSP4	chromosome_5:1757010-1760244	NP_110412.1	RSPH6A	radial spoke head protein 6 homolog A	27.3079	177.013	249.565	270.84	86.9306		6.48212	9.13893	9.91801	3.18335		Stag3	X	X	X	X
Cre05.g242350		chromosome_5:1767429-1777664	NP_004311.1	ATP2A1	sarcoplasmic/endoplasmic reticulum calcium ATPase 1 isoform a	19.0561	34.1605	39.8652	62.5633	61.6615		1.79263	2.09199	3.28311	3.23579		Stag10	X	X
g5309		chromosome_5:1793314-1801616	EAW70880.1	WDR69	WD repeat domain 69, isoform CRA_a	2.69527	10.6924	36.6014	26.9071	6.83043		3.9671	13.5799	9.98308	2.53423		Arch1				X
Cre05.g241900		chromosome_5:1841724-1845446				7.72759	43.0146	64.4603	28.2716	13.5363		5.56637	8.34158	3.65853	1.75168		Arch2
Cre05.g241700		chromosome_5:1865528-1871184				1.81927	7.04687	10.0601	3.6409	2.82431		3.87346	5.52975	2.0013	1.55244		Arch2
g5332		chromosome_5:1956936-1961087	NP_001162089.1	IFT46	intraflagellar transport protein 46 homolog isoform 2	26.9729	126.442	205.01	240.763	81.2724		4.68774	7.60059	8.92611	3.01311		Arch1	X	X	X
g5347		chromosome_5:2012149-2016037				1.4268	4.32545	8.28473	5.6454	3.56265		3.03157	5.80651	3.95669	2.49695		Arch1
g5358	CCT4	chromosome_5:2104815-2112098	NP_006421.2	CCT4	T-complex protein 1 subunit delta isoform a	31.5413	86.5788	148.655	154.899	106.095		2.74493	4.71303	4.91099	3.36369		Arch1	X		X
g5360		chromosome_5:2113009-2138445				1.75813	1.25407	1.87039	6.0547	2.36296		0.713298	1.06385	3.44383	1.34402		Pulse30
g5361		chromosome_5:2138935-2140451				1.37653	0.503125	0.21024	2.40018	5.34082		0.365502	0.152732	1.74365	3.87992		Stag60
g5375		chromosome_5:2216579-2226329	NP_005408.1	SRC	proto-oncogene tyrosine-protein kinase Src	7.3137	7.20868	14.0025	15.7681	22.9289		0.985641	1.91456	2.15597	3.13506		Stag30
g5380	BCS1	chromosome_5:2239461-2243977	NP_004319.1	BCS1L	mitochondrial chaperone BCS1	7.05734	192.598	659.859	306.857	193.848		27.2905	93.4997	43.4805	27.4676		Arch1
g5382		chromosome_5:2247070-2254679	NP_001180215.1	SIRT2	NAD-dependent protein deacetylase sirtuin-2 isoform 3	3.53767	3.38815	6.2168	11.3511	8.42318		0.957735	1.75731	3.20864	2.381		Stag30
Cre05.g234700	PYK3	chromosome_5:2296076-2309279	NP_002645.3	PKM	pyruvate kinase isozymes M1/M2 isoform a	18.9933	25.5739	88.2037	85.0517	38.3155		1.34647	4.64394	4.47798	2.01732		Stag10	X
g5411		chromosome_5:2434293-2436415				0.761968	1.51288	3.17053	1.48591	0.432641		1.98549	4.16098	1.9501	0.567794		Pulse10
Cre05.g235650		chromosome_5:2490593-2495678				4.87502	3.54888	5.36109	12.5616	11.9028		0.727972	1.09971	2.57673	2.44159		Stag30
Cre05.g235800	FBB19	chromosome_5:2514823-2518835	NP_940926.1	TEX9	testis-expressed sequence 9 protein	1.76195	4.07255	9.06549	4.18445	4.20334		2.31139	5.14515	2.3749	2.38562		Arch1
Cre05.g236700		chromosome_5:2694799-2707461				2.2453	2.17644	9.81638	8.21361	3.30754		0.969331	4.37197	3.65813	1.47309		Hump2
Cre05.g237950		chromosome_5:2876519-2884948				18.432	32.8038	54.9422	26.3139	18.4026		1.77972	2.98081	1.42762	0.998405		Pulse10
Cre05.g238250		chromosome_5:2933059-2936249				40.0044	183.282	216.912	127.479	77.0768		4.58155	5.4222	3.18662	1.92671		Arch2
g5485		chromosome_5:2937291-2949459				4.12528	3.6618	21.4972	12.4722	4.65467		0.887649	5.21109	3.02336	1.12833		Hump2
g5486		chromosome_5:2949803-2951449	NP_060420.2	CCDC40	coiled-coil domain-containing protein 40 isoform 1	3.30362	15.1608	39.9074	35.8688	8.39208		4.58915	12.0799	10.8574	2.54027		Arch1
g5487		chromosome_5:2951579-2953921				15.8451	158.185	243.551	94.607	23.5054		9.98321	15.3707	5.97074	1.48345		Arch2	X	X
Cre05.g238400		chromosome_5:3008695-3012405				1.81049	1.05499	2.42057	10.8055	0.559567		0.58271	1.33697	5.96827	0.309069		Pulse30
Cre05.g239100		chromosome_5:3105000-3110977	EAW87698.1	FPGS	folylpolyglutamate synthase, isoform CRA_a	1.76361	0.804709	0.256331	0.477821	5.12746		0.456285	0.145344	0.270933	2.90737		Stag60
Cre05.g239200	FAP275	chromosome_5:3125510-3128000				11.5517	93.8949	129.921	48.4225	21.6872		8.12823	11.2469	4.19181	1.8774		Arch2	X	X
Cre05.g239450		chromosome_5:3153761-3163123	NP_060293.2	DUSP23	dual specificity protein phosphatase 23	1.9932	9.87767	152.521	46.3635	17.4227		4.95568	76.5207	23.2608	8.74107		Pulse10
Cre05.g240000		chromosome_5:3232503-3236263	NP_001025230.1	PPAPDC1A	phosphatidate phosphatase PPAPDC1A	4.923	5.00961	10.9871	16.6871	7.60376		1.01759	2.23179	3.38962	1.54454		Hump2
Cre05.g240450		chromosome_5:3319905-3321139				5.93403	74.0114	142.625	119.545	19.9483		12.4724	24.0351	20.1457	3.36168		Arch1
Cre05.g240700		chromosome_5:3343379-3357791				4.72675	4.7045	16.2125	12.1456	7.1367		0.995293	3.42995	2.56955	1.50985		Hump2
Cre05.g240900		chromosome_5:3372843-3385119				8.99052	20.4086	64.632	55.2568	18.9498		2.27001	7.18891	6.14612	2.10775		Arch1
Cre05.g241400		chromosome_5:3450043-3458819	AAG33638.1	NOX5	AF317889_1 NOX5	2.2725	0.559231	0.420704	17.5238	10.491		0.246086	0.185128	7.71124	4.6165		Stag30
Cre06.g249800		chromosome_6:107375-110177	NP_671512.1	SGMS1	phosphatidylcholine:ceramide cholinephosphotransferase 1	28.2426	101.351	99.9384	36.2883	28.9474		3.58859	3.53857	1.28488	1.02496		Hump1
Cre06.g249900	FAP75	chromosome_6:115039-120155	EAW81636.1	AK7	adenylate kinase 7, isoform CRA_a	6.59883	49.0033	99.5135	97.7146	18.3477		7.42606	15.0805	14.8079	2.78045		Arch1	X	X
Cre06.g250250	ATPvC	chromosome_6:153326-157045	NP_653184.2	ATP6V1C2	V-type proton ATPase subunit C 2 isoform b	26.223	19.9577	21.5461	55.4795	73.8393		0.761076	0.821649	2.11568	2.81582		Stag30
Cre06.g250300	DHC1b	chromosome_6:161626-180985	NP_001368.2	DYNC2H1	cytoplasmic dynein 2 heavy chain 1 isoform 1	15.1507	10.1602	62.9039	64.8377	43.4068		0.670609	4.15188	4.27952	2.865		Stag10	X	X
g5619		chromosome_6:270022-282404	AAI44096.1	MTR	MTR protein	33.5656	26.2371	27.1392	64.3072	139.928		0.781666	0.808542	1.91587	4.16879		Stag60
Cre06.g251200	IFT43	chromosome_6:307514-309873	AAF03245.1	IFT43	AC008015_2 unknown	13.4409	61.3701	109.065	101.377	30.3315		4.56592	8.11441	7.54243	2.25666		Arch1	X	X
Cre06.g253400		chromosome_6:612242-613188				2.95636	7.63267	11.1257	7.82954	2.96577		2.58178	3.76331	2.64837	1.00318		Arch2
g5696		chromosome_6:712882-713818				2.57703	6.65333	9.69817	6.6469	2.39608		2.58178	3.76331	2.57929	0.929784		Arch2
Cre06.g254850		chromosome_6:865736-875368				1.85282	1.5256	11.3304	12.5391	1.83234		0.823394	6.11522	6.76758	0.988947		Hump2
Cre06.g255300		chromosome_6:926796-929047				6.76589	5.33375	8.70237	20.6959	23.859		0.788329	1.28621	3.05886	3.52637		Stag30
g5759		chromosome_6:1032985-1038227	AAQ57274.1	PPTC7	T-cell activation protein phosphatase 2C-like protein	5.06	0.000266019	0.000188764	8.64936	16.7724		5.25729e-05	3.73051e-05	1.70936	3.3147		Stag60
Cre06.g256400		chromosome_6:1045639-1051395				6.1891	4.67686	9.78148	15.9594	12.5074		0.755661	1.58044	2.57863	2.02088		Stag30
Cre06.g256450	FAP119	chromosome_6:1058345-1060967	AAH92491.1	C16orf93	Hypothetical protein LOC90835	4.39947	39.2931	66.2356	52.1477	11.4036		8.93133	15.0554	11.8532	2.59204		Arch1	X	X	X	X
Cre06.g256750		chromosome_6:1107415-1112107				21.0088	34.4715	35.1262	58.9834	28.0163		1.64081	1.67198	2.80756	1.33355		Pulse30
Cre06.g258363		chromosome_6:1298858-1310272	NP_001123630.1	MYO1B	unconventional myosin-Ib isoform 1	1.85629	4.94315	20.8399	3.93831	1.43769		2.66292	11.2266	2.1216	0.774496		Pulse10
Cre06.g258950		chromosome_6:1400644-1406726	EAX11013.1	TTN	titin, isoform CRA_a	5.74036	10.0911	15.0095	14.2612	10.5705		1.75792	2.61473	2.48437	1.84144		Hump2
Cre06.g259650		chromosome_6:1495034-1500922	AAA76849.1	ACP5	acid phosphatase type 5	23.8808	25.3663	29.0804	62.6403	51.8863		1.0622	1.21773	2.62304	2.17272		Stag30
Cre06.g260150		chromosome_6:1550156-1552524	AAD27711.1	METTL13	AF132936_1 CGI-01 protein	1.35386	2.62871	5.7394	7.48281	2.53486		1.94164	4.23929	5.52702	1.87232		Hump2	X	X
Cre06.g260350	DNJ6	chromosome_6:1560292-1565434	NP_005138.3	DNAJA3	dnaJ homolog subfamily A member 3, mitochondrial isoform 1	10.7386	14.4862	27.3044	40.6446	26.8143		1.34898	2.54264	3.78491	2.497		Stag10
Cre06.g260400	FAP287	chromosome_6:1565554-1567736				22.4835	49.4236	76.7605	96.0781	57.0446		2.19822	3.41408	4.27327	2.53718		Stag3	X	X	X
Cre06.g260500		chromosome_6:1575592-1585269				0.720926	0.858783	6.14165	3.70881	1.70055		1.19122	8.51911	5.14451	2.35884		Stag10
Cre06.g261900	FAP71	chromosome_6:1744793-1748079				33.1852	206.219	341.054	242.19	71.7294		6.21419	10.2773	7.29813	2.16149		Arch1	X	X	X
Cre06.g262000		chromosome_6:1750839-1754631				13.2104	62.5292	101.498	37.3666	20.7452		4.73333	7.68319	2.82857	1.57037		Arch2
Cre06.g262800		chromosome_6:1832272-1841968	EAX04588.1	NCAPG2	leucine zipper protein 5, isoform CRA_d	1.33089	3.00494	15.0347	6.36329	2.28742		2.25784	11.2967	4.78123	1.71871		Arch2
Cre06.g262850	RAB23	chromosome_6:1842068-1843740	AAM21099.1	RAB23	AF498951_1 small GTP binding protein RAB23	18.682	27.7937	48.9045	56.5222	26.2545		1.48773	2.61773	3.02549	1.40534		Hump2	X
Cre06.g264850		chromosome_6:2059335-2076017				7.53691	15.173	25.5812	23.812	8.62838		2.01316	3.39412	3.15938	1.14482		Arch2
Cre06.g265150		chromosome_6:2099385-2106123	NP_004196.4	USP2	ubiquitin carboxyl-terminal hydrolase 2 isoform a	3.87534	10.588	15.2307	7.85621	5.00818		2.73215	3.93016	2.02723	1.29232		Arch2				X
Cre06.g265950	DHC3	chromosome_6:2161980-2193965	NP_001361.1	DNAH6	dynein heavy chain 6, axonemal	2.32702	1.72313	2.82807	9.8462	3.98902		0.740488	1.21532	4.23125	1.71422		Pulse30	X	X
Cre06.g266350		chromosome_6:2228205-2235101				5.2996	6.03807	15.5763	11.8038	9.78622		1.13934	2.93915	2.2273	1.8466		Hump2
g5980		chromosome_6:2235211-2252663	EAW54918.1	DHX29	DEAH (Asp-Glu-Ala-His) box polypeptide 29, isoform CRA_d	1.12331	2.5808	4.49756	5.01299	3.43797		2.2975	4.00385	4.4627	3.06057		Stag3
Cre06.g267350		chromosome_6:2327550-2333442				5.46379	23.0887	28.3728	20.936	6.87536		4.22577	5.19288	3.83177	1.25835		Arch2
Cre06.g267550	BBS5	chromosome_6:2353418-2357041	NP_689597.1	BBS5	Bardet-Biedl syndrome 5 protein	5.01619	10.5602	16.7856	24.2507	12.2198		2.10522	3.34628	4.83449	2.43607		Arch1	X			X
Cre06.g267800		chromosome_6:2383574-2386324	NP_061331.2	SLC25A40	solute carrier family 25 member 40	0.000180764	9.9484	9.44188	5.1295	8.59373		9.95	9.44	5.13	8.59		UT3
Cre06.g268650	FAP279	chromosome_6:2442502-2445944	NP_001182209.1	LRRC72	leucine-rich repeat-containing protein 72	0.121503	27.2269	51.0514	20.5841	8.80425		224.084	420.166	169.412	72.4612		Arch1			X
Cre06.g268800	IFT139	chromosome_6:2459434-2474786	AAH55424.1	TTC21B	TTC21B protein	12.0075	17.1577	52.4335	69.2784	24.3017		1.42892	4.36673	5.76959	2.02388		Stag10	X	X
Cre06.g269000		chromosome_6:2501004-2503762				2.3954	5.8103	11.6524	5.26032	2.26069		2.42561	4.86449	2.19601	0.943763		Arch2
g6053		chromosome_6:2621353-2630913	NP_065154.2	ADCK1	uncharacterized aarF domain-containing protein kinase 1 isoform	3.56006	3.03307	3.09825	8.96797	9.82675		0.851972	0.87028	2.51905	2.76028		Stag30
Cre06.g269865		chromosome_6:2634675-2640331				1.20675e-07	1.73238e-07	0.0307011	0.335183	3.16674		0	0.03	0.34	3.17		Stag60
g6056		chromosome_6:2640785-2643661				0.428436	0.214599	0.404782	1.4059	4.24418		0.500889	0.94479	3.28147	9.90622		Stag30
Cre06.g269950	CDC48	chromosome_6:2643755-2650925	NP_009057.1	VCP	transitional endoplasmic reticulum ATPase	35.6676	39.2983	52.0745	80.908	110.468		1.10179	1.45999	2.26839	3.09715		Stag30	X	X
Cre06.g270750		chromosome_6:2739395-2745069				8.23382	18.8947	35.716	33.7724	17.6246		2.29477	4.33772	4.10167	2.14051		Stag3
Cre06.g270800		chromosome_6:2745216-2749073				2.63041	38.8463	77.1476	20.7647	8.53797		14.7682	29.3291	7.89409	3.24587		Arch1
Cre06.g271150	FAP74	chromosome_6:2785581-2796623	EAW56139.1	LOC728690	hCG1647286	4.98172	21.2551	69.7049	45.2539	9.17049		4.26662	13.9921	9.08399	1.84083		Arch2	X	X
Cre06.g272350		chromosome_6:2901407-2907046				2.48254	30.8844	39.8356	7.87243	4.21435		12.4406	16.0463	3.17112	1.6976		Hump1
g6136		chromosome_6:2996025-2999256	AAK82950.1	ENTPD5	AF136572_1 Pcph proto-oncogene protein	0.000157858	4.04468	1.93747	8.29627	13.0852		4.04	1.94	8.3	13.09		UT2				X
Cre06.g275250		chromosome_6:3131319-3135168				7.66633	27.4243	42.6342	25.447	15.8314		3.57724	5.56123	3.31932	2.06506		Stag3
Cre06.g275950		chromosome_6:3193993-3206620				2.26667	5.56735	23.4192	10.6571	4.53447		2.45618	10.332	4.70165	2.0005		Arch1
Cre06.g276250		chromosome_6:3228999-3231860				2.81698	2.68661	1.55353	4.3182	14.855		0.95372	0.551488	1.53292	5.27338		Stag60
Cre06.g276350		chromosome_6:3235434-3238540	NP_001035517.1	HAGH	hydroxyacylglutathione hydrolase, mitochondrial isoform 2	4.02007	2.97874	1.66149	6.76018	17.5249		0.740967	0.413299	1.68161	4.35935		Stag60
Cre06.g276371		chromosome_6:3238594-3241080				3.57497	3.23166	1.98059	4.72259	16.9337		0.903968	0.554016	1.32102	4.73674		Stag60
g6197		chromosome_6:3245274-3250310	NP_005317.2	HAGH	hydroxyacylglutathione hydrolase, mitochondrial isoform 1 precursor	2.10644	1.31557	0.78172	2.80245	7.98439		0.624547	0.37111	1.33042	3.79047		Stag60
g6240	SELU1	chromosome_6:3468863-3471813				2.80404	3.92907	4.28056	7.49813	15.3004		1.40122	1.52657	2.67405	5.45656		Stag30
g6250		chromosome_6:3512312-3518154				4.63547	13.0215	41.1268	41.7055	29.2732		2.8091	8.8722	8.99704	6.31504		Arch1
g6258		chromosome_6:3552223-3554432				32.4767	38.9215	52.0706	83.1075	68.689		1.19844	1.60332	2.55899	2.11502		Stag30
g6262		chromosome_6:3567512-3572674				12.7051	44.133	47.7581	11.5156	6.35886		3.47364	3.75897	0.906376	0.500497		Hump1
g6267		chromosome_6:3586047-3590732				5.30288	27.4404	22.0151	11.9612	6.4542		5.17462	4.15154	2.2556	1.21711		Arch2
g6269	VPS39	chromosome_6:3596466-3599652				2.59902	52.9738	28.5026	10.5708	2.62993		20.3822	10.9667	4.06723	1.01189
g6277		chromosome_6:3652536-3654612				3.76356	15.725	16.5654	11.4546	6.51989		4.17822	4.40152	3.04355	1.73237		Arch2
g6279		chromosome_6:3658388-3660502				3.74389	16.1062	17.6022	12.2303	6.70814		4.302	4.70158	3.26674	1.79176		Arch2
g6300		chromosome_6:3761231-3764773	NP_060295.1	ADPRHL2	poly(ADP-ribose) glycohydrolase ARH3	4.22958	26.8853	89.2734	49.7351	5.77872		6.35649	21.1069	11.7589	1.36626		Arch2
g6310		chromosome_6:3812555-3815721	NP_001019765.1	C1orf53	uncharacterized protein C1orf53	2.33408	2.30238	1.5634	49.3227	151.321		0.986419	0.669814	21.1315	64.8311		Stag30	X
g6311		chromosome_6:3816369-3818661				23.3481	12.8561	6.11314	27.104	113.44		0.550627	0.261826	1.16087	4.85864		Stag60
g6322		chromosome_6:3887241-3894323				1.41211	3.51161	7.99161	2.58493	1.47758		2.48678	5.65934	1.83054	1.04636		Pulse10
g6337	FAP236	chromosome_6:3973365-3977281	NP_001008227.1	FAM154B	protein FAM154B	11.3757	181.093	255.591	74.5521	16.8696		15.9193	22.4682	6.55363	1.48295		Arch2	X	X
g6361	SSA6	chromosome_6:4090969-4100825	AAH57255.1	FAM179B	FAM179B protein	4.88688	7.31162	13.1187	9.10756	7.18311		1.49617	2.68447	1.86368	1.46988		Pulse10				X
g6368		chromosome_6:4136679-4147655	ABA06605.1	TRPV1	transient receptor potential vanilloid 1a	1.91582	3.62426	10.7757	5.30281	2.40185		1.89175	5.62459	2.76791	1.25369		Hump2
g6376		chromosome_6:4198562-4206235	EAW67321.1	CEP164	centrosomal protein 164kDa, isoform CRA_d	13.0196	42.188	92.8293	106.482	31.6297		3.24035	7.12997	8.17859	2.42939		Arch1	X	X
g6388		chromosome_6:4252505-4255051				1.41059	5.8917	4.85156	12.8557	37.9215		4.17676	3.43938	9.1137	26.8834
g6394		chromosome_6:4282861-4289255				3.46496	10.1474	10.2067	4.08206	4.42324		2.92858	2.94569	1.1781	1.27656		Hump1
g6404		chromosome_6:4342052-4345995	NP_612213.2	ABHD3	abhydrolase domain-containing protein 3	4.87206	3.60965	2.75292	10.0622	16.7132		0.740888	0.565042	2.06529	3.43042		Stag30				X
Cre06.g278300		chromosome_6:4828651-4831443	NP_001017970.1	TMEM30B	cell cycle control protein 50B	32.7182	74.5786	130.497	132.403	54.271		2.27942	3.98851	4.04677	1.65874
Cre06.g278350	AGD1	chromosome_6:4831561-4834595				14.8123	38.4574	61.739	57.1346	32.8279		2.59632	4.16809	3.85724	2.21626		Arch1
Cre06.g278650		chromosome_6:4853028-4857868				3.75859	9.28144	13.3245	6.79519	4.41775		2.46939	3.54508	1.80791	1.17537		Hump1
Cre06.g279100	DPY30	chromosome_6:4887159-4888531	NP_115963.1	DPY30	protein dpy-30 homolog	17.8193	47.6899	75.7502	99.6058	62.8585		2.67631	4.25102	5.58977	3.52755		Stag3			X	X
Cre06.g280350		chromosome_6:5031835-5038368	NP_001013433.1	FBXW7	F-box/WD repeat-containing protein 7 isoform 3	5.5071	7.96193	18.807	23.3759	6.88278		1.44576	3.41505	4.24468	1.2498		Hump2	X	X
Cre06.g280900		chromosome_6:5095105-5097737	NP_004862.1	GOSR1	Golgi SNAP receptor complex member 1 isoform 1	0.000828562	1.35722e-06	2.26096	6.19277	20.4821		0.00163804	2.26	6.19	20.48		Stag60
Cre06.g281250	CFA1	chromosome_6:5131765-5139867				3.23795	1.69772	0.715824	4.37297	8.79543		0.524319	0.221073	1.35054	2.71636		Stag60
Cre06.g281350	LON1	chromosome_6:5142745-5151728	NP_004784.2	LONP1	lon protease homolog, mitochondrial	5.637	7.39881	7.85696	11.7316	18.5573		1.31254	1.39382	2.08118	3.29205		Stag30	X
Cre06.g281500		chromosome_6:5161339-5166965				2.4183	1.85006	0.801011	2.33994	6.79286		0.765025	0.331229	0.967597	2.80894		Stag60
Cre06.g281550		chromosome_6:5172575-5175246	EAW54455.1	DNAJB12	DnaJ (Hsp40) homolog, subfamily B, member 12, isoform CRA_b	2.67526	5.53109	7.62716	4.48381	5.49121		2.0675	2.851	1.67603	2.05259		UT3
Cre06.g281650		chromosome_6:5180919-5183165				0.797534	0.636002	1.55652	4.7569	14.8939		0.797461	1.95167	5.96451	18.6749		Stag60
Cre06.g282200	VPS32	chromosome_6:5233145-5235035	NP_789782.1	CHMP4B	charged multivesicular body protein 4b	34.2395	73.2775	95.9167	50.9779	30.7852		2.14015	2.80135	1.48886	0.899114		Hump1
Cre06.g282350		chromosome_6:5248105-5254667				1.24751	1.46711	5.1971	2.26079	1.23468		1.17603	4.16598	1.81224	0.989716		Pulse10
g6577		chromosome_6:5288369-5290135				0.923852	2.66044	0.790169	1.41838	3.65982		2.87973	0.855298	1.53529	3.96148		UT5
Cre06.g283100	FAP85	chromosome_6:5314875-5317624				8.31708	51.3476	101.742	115.537	34.8214		6.17375	12.2329	13.8915	4.18673		Arch1	X	X	X
Cre06.g284300		chromosome_6:5438109-5443625				3.03608	8.2297	17.2545	21.4124	8.92219		2.71063	5.68315	7.05265	2.93872		Arch1
g6624		chromosome_6:5517114-5519585	NP_005720.1	PPIF	peptidyl-prolyl cis-trans isomerase F, mitochondrial precursor	1.60392	5.95057	4.10489	8.8334	10.9481		3.71002	2.55929	5.50738	6.82584		Stag3
Cre06.g285750		chromosome_6:5609151-5612265				3.15998	2.3378	2.94695	6.4706	14.4203		0.739815	0.932585	2.04767	4.56341		Stag30
Cre06.g285800		chromosome_6:5612319-5615595				3.57007	12.3652	15.6151	4.0864	5.466		3.46357	4.37389	1.14463	1.53106		Hump1
Cre06.g285900		chromosome_6:5618948-5632725	NP_653288.1	NLRP12	NACHT, LRR and PYD domains-containing protein 12 isoform 2	2.49194	8.44357	37.8762	10.7852	3.0683		3.38835	15.1995	4.32803	1.23129		Pulse10	X	X
Cre06.g286550		chromosome_6:5687569-5691614				5.81823	10.3409	9.81537	15.6353	24.1914		1.77733	1.687	2.68729	4.15786		Stag30
Cre06.g287600		chromosome_6:5801609-5810620	AAH16985.2	ANKRD44	ANKRD44 protein	3.88288	7.82581	10.6389	9.01637	5.76273		2.01547	2.73995	2.32208	1.48414		Arch2
Cre06.g289600		chromosome_6:6057895-6065037				1.7776	26.4332	34.1096	5.92081	2.44746		14.8702	19.1886	3.33079	1.37683		Hump1
g6746		chromosome_6:6253365-6260421				0.00249643	1.89777	3.4866	0.00230172	6.57293		1.9	3.49	0	6.57		UT3
Cre06.g291450		chromosome_6:6287242-6292541				1.1203	1.89375	4.26463	1.01746	1.45165		1.6904	3.80669	0.908203	1.29577		Pulse10
Cre06.g291650		chromosome_6:6306531-6307931				10.4177	33.7643	33.0117	38.0714	40.7839		3.24105	3.16881	3.65449	3.91487		Stag3
Cre06.g291700	RSP3	chromosome_6:6308041-6310744	AAK26432.1	RSPH3	AF353618_1 radial spoke protein 3	32.7777	273.455	371.58	123.743	51.6927		8.34271	11.3364	3.77522	1.57707		Hump1	X	X	X
g6762		chromosome_6:6323455-6331508	AAH08782.1	TONSL	Nuclear factor of kappa light polypeptide gene enhancer in B-cells	2.85761	15.0268	34.2287	13.5222	21.6225		5.25852	11.9781	4.732	7.56664		UT3
Cre06.g291900	PHD1	chromosome_6:6331641-6335455	AAH34431.1	PDCL2	PDCL2 protein	7.48009	14.8112	40.1566	68.921	80.1077		1.98008	5.36846	9.21393	10.7095		Stag10
Cre06.g291950		chromosome_6:6335501-6345891				0.108582	0.142645	0.493408	1.1916	5.45227		1.31371	4.5441	10.9742	50.2134		Stag10
Cre06.g292900		chromosome_6:6465926-6472828	NP_689525.3	GYLTL1B	glycosyltransferase-like protein LARGE2 precursor	1.96776	4.03101	8.60813	11.2917	7.22648		2.04853	4.37458	5.73835	3.67244		Arch1
g6788		chromosome_6:6480820-6496216	NP_060391.2	NPLOC4	nuclear protein localization protein 4 homolog	7.33095	7.09852	20.9062	36.151	15.6367		0.968295	2.85177	4.93128	2.13297		Stag10
Cre06.g293100		chromosome_6:6497164-6499941				2.77054	5.78975	24.3161	33.6883	20.7748		2.08976	8.77666	12.1595	7.49847		Arch1
Cre06.g293900		chromosome_6:6633074-6636560	AAM74201.1	UBXN11	AF521017_1 SOCIUS protein isoform 1	2.36524	18.6344	37.5973	41.5825	60.1627		7.87844	15.8958	17.5807	25.4362						X
Cre06.g293950	SHMT2	chromosome_6:6636678-6640802	AAA63258.1	SHMT2	serine hydroxymethyltransferase, partial	28.1266	55.3511	92.7056	467.717	1236.65		1.96793	3.29601	16.629	43.9673		Stag10	X	X
Cre06.g295150		chromosome_6:6826976-6836973				22.9951	69.4415	33.7676	18.322	13.6508		3.01984	1.46847	0.796778	0.59364		Pulse3
Cre06.g296850	FAP81	chromosome_6:7015979-7029205	AAI29825.1	DLEC1	DLEC1 protein	4.90957	10.0244	47.8872	46.7116	12.2497		2.04181	9.75385	9.5144	2.49507		Arch1	X	X
Cre06.g297150	RWP9	chromosome_6:7112919-7121645				1.24949	0.9621	4.08329	2.58483	1.4075		0.769994	3.26797	2.06871	1.12646		Hump2	X	X
Cre06.g297200	FAP108	chromosome_6:7122135-7126075				17.2144	139.77	253.629	124.163	28.6758		8.11937	14.7335	7.21274	1.6658		Arch2	X	X	X
Cre06.g297800		chromosome_6:7172240-7182290				2.0584	11.3788	29.8865	6.67833	3.11475		5.52798	14.5193	3.24443	1.51319		Arch2	X	X
Cre06.g297850		chromosome_6:7182400-7211486	NP_001361.1	DNAH6	dynein heavy chain 6, axonemal	2.01524	1.44776	6.91077	18.1278	4.77379		0.718406	3.42925	8.99536	2.36884		Stag10
Cre06.g298500		chromosome_6:7272900-7280922				8.93991	75.7892	137.498	33.4024	9.11098		8.47762	15.3802	3.73632	1.01914		Arch2	X
Cre06.g298750	AOT4	chromosome_6:7302690-7308284				1.72282	1.55002	6.26653	7.09797	3.63172		0.899699	3.63737	4.11997	2.10801		Stag10
g6911		chromosome_6:7310640-7319383				1.54985	2.19337	14.6121	11.1059	7.58964		1.41521	9.42807	7.16579	4.89702		Stag10
g6912		chromosome_6:7312791-7313840				1.62007	1.71532	16.9383	16.6879	12.4061		1.05879	10.4553	10.3007	7.65776		Stag10
Cre06.g298850		chromosome_6:7319550-7325842				7.12556	11.0749	82.4019	44.0218	27.6124		1.55425	11.5643	6.17801	3.87512		Stag10
Cre06.g299100		chromosome_6:7354957-7361719				11.0836	20.9743	34.7703	28.5717	9.32665		1.89237	3.13709	2.57784	0.841482		Hump2
Cre06.g299950		chromosome_6:7438737-7445299				0.923994	5.29264	11.1862	3.39623	2.60489		5.728	12.1064	3.6756	2.81916		Arch1
Cre06.g300250		chromosome_6:7474527-7484379	AAP75557.1	TTLL5	SRC1 and TIF2 associated binding protein	1.86057	3.47109	15.7556	6.07253	1.77343		1.86561	8.46816	3.2638	0.953165		Pulse10				X
g6960		chromosome_6:7557053-7567159				3.30718	4.2154	8.47032	5.73678	6.3044		1.27462	2.56119	1.73464	1.90628		Pulse10
Cre06.g301050	ARL13	chromosome_6:7588669-7592551	NP_878899.1	ARL13B	ADP-ribosylation factor-like protein 13B isoform 1	3.55534	26.7344	31.2942	7.16339	2.91618		7.51951	8.80203	2.01483	0.820225		Hump1	X	X
Cre06.g301850		chromosome_6:7691793-7700739				2.26471	2.44686	4.05104	7.05491	6.47078		1.08043	1.78877	3.11515	2.85722		Stag30	X	X
Cre06.g302050		chromosome_6:7729445-7744866				0.630997	1.90457	3.70571	0.661616	0.694408		3.01835	5.87279	1.04852	1.10049		Hump1
Cre06.g302200		chromosome_6:7756765-7762066				3.05206	31.9284	45.1815	4.87104	1.28515		10.4613	14.8036	1.59598	0.421076		Hump1
Cre06.g302250		chromosome_6:7762216-7767438				4.08987	24.8272	24.5662	4.79889	3.0592		6.07041	6.0066	1.17336	0.747994		Hump1
Cre06.g302600		chromosome_6:7805344-7811826				8.39321	5.82633	7.24164	25.4676	20.7114		0.694172	0.862797	3.03431	2.46764		Stag30
Cre06.g303400	FAP16	chromosome_6:7918760-7930936	EAW74033.1	EML3	echinoderm microtubule associated protein like 3, isoform CRA_a	3.37718	15.5744	61.6925	55.8246	6.63101		4.61166	18.2675	16.5299	1.96348		Arch2	X	X
Cre06.g304150		chromosome_6:8023385-8033216	NP_065070.1	ANKRD50	ankyrin repeat domain-containing protein 50 isoform 1	1.21603	0.763324	2.2305	3.11758	2.1652		0.627718	1.83425	2.56374	1.78055		Pulse30
Cre06.g304850		chromosome_6:8113545-8119397	NP_001156730.1	FAM63A	protein FAM63A isoform 3	1.53406	3.03289	5.39182	2.78211	1.28245		1.97703	3.51474	1.81356	0.835984		Pulse10
Cre06.g305050		chromosome_6:8140856-8144955	EAW55458.1	TDP2	TRAF and TNF receptor associated protein, isoform CRA_a	3.13867	2.59567	4.156	7.94561	10.9222		0.826997	1.32413	2.53152	3.47988		Stag30
Cre06.g305251		chromosome_6:8166935-8174357	EAW97608.1	APAF1	apoptotic peptidase activating factor, isoform CRA_f	1.46738	3.02507	10.7356	7.6435	4.21547		2.06155	7.31617	5.20894	2.87279		Arch1
Cre06.g305400		chromosome_6:8191187-8195403				2.14895	25.3205	37.0054	10.7826	4.78053		11.7827	17.2202	5.01761	2.22459		Arch1	X
Cre06.g305750		chromosome_6:8228877-8232683				3.56286	1.75734	2.92855	5.94748	10.2255		0.493239	0.821966	1.6693	2.87003		Stag60
Cre06.g306000	GOX3	chromosome_6:8247467-8254313	NP_001254479.1	TTN	titin isoform IC	5.41537	6.9117	7.8308	14.5505	8.21318		1.27631	1.44603	2.68689	1.51664		Pulse30
Cre06.g306031		chromosome_6:8289893-8293595				0.998144	0.37342	0.545455	3.30266	3.14286		0.374114	0.546469	3.3088	3.1487		Stag30
Cre06.g306750	FAP290	chromosome_6:8375605-8379676				8.53613	45.7186	86.5794	29.2729	12.0431		5.35589	10.1427	3.42929	1.41084		Arch2	X	X	X
Cre06.g307300	ANT2	chromosome_6:8442625-8447227	AAH68199.1	SLC25A5	SLC25A5 protein, partial	1.93219	2.21063	6.29775	17.5343	19.4729		1.14411	3.25938	9.07483	10.0781		Stag10
Cre06.g307350		chromosome_6:8447236-8453735	NP_073570.1	SMAP2	stromal membrane-associated protein 2 isoform 1	2.94753	2.93929	5.17547	5.77426	7.68916		0.997204	1.75587	1.95902	2.60868		Stag60
Cre06.g307900	FAP141	chromosome_6:8508805-8511391				10.2953	98.7238	164.269	157.986	37.5945		9.58921	15.9557	15.3454	3.65162		Arch1	X	X	X
Cre06.g308000		chromosome_6:8514245-8528007	NP_001182760.2	WDR65	WD repeat-containing protein 65 isoform a	4.31875	13.4885	56.2285	27.0987	7.85323		3.12324	13.0196	6.27466	1.8184		Arch2			X	X
g7142		chromosome_6:8573070-8574622				2.76058	4.63833	8.04634	5.55155	7.17584		1.6802	2.91473	2.01101	2.5994		Stag10
Cre06.g308650		chromosome_6:8576381-8581140				3.85668	49.7511	79.024	19.0444	6.15188		12.9	20.4902	4.93803	1.59512		Arch2
Cre06.g308950		chromosome_6:8600680-8604262	NP_958832.1	RTN3	reticulon-3 isoform c	23.0518	13.7041	14.3218	51.4784	64.2916		0.594492	0.621288	2.23316	2.78901		Stag30
Cre06.g309100	CPN60C	chromosome_6:8619530-8626902	NP_002147.2	HSPD1	60 kDa heat shock protein, mitochondrial	75.0177	100.585	95.5554	130.817	191.143		1.34082	1.27377	1.74382	2.54797		Stag60
Cre06.g309750		chromosome_6:8703230-8709922	EAW65387.1	C3orf67	FLJ42117 protein, isoform CRA_e	3.4651	7.43102	12.2555	4.2459	3.59398		2.14453	3.53684	1.22533	1.03719		Hump1				X
Cre06.g309900	MST2	chromosome_6:8747210-8752356				13.1544	19.2226	38.7807	34.9629	20.1581		1.46131	2.94812	2.65789	1.53242		Hump2	X
Cre06.g309950		chromosome_6:8753599-8784826				5.05063	4.35093	10.5147	12.9494	11.8935		0.861463	2.08186	2.56392	2.35485		Stag10
Cre06.g310200		chromosome_6:8809836-8812473				7.5768	5.31829	34.8467	62.493	26.8121		0.701918	4.59913	8.24794	3.53871		Stag10
Cre06.g310350		chromosome_6:8819653-8823516				6.0717	13.6031	20.5731	18.4303	12.065		2.24041	3.38836	3.03544	1.98709		Arch2
Cre06.g310400		chromosome_6:8823618-8828428				2.49189	33.6051	31.87	8.17827	3.32303		13.4858	12.7895	3.28195	1.33354		Arch2
g7190		chromosome_6:8856656-8859173	NP_001186902.1	RPL36A-HNRNPH2	RPL36A-HNRNPH2 protein isoform a	0.000332571	9.38487	0.000280741	0.000363255	0.000358084		9.38	0.844154	1.09226	1.07671		Pulse3
Cre06.g310900		chromosome_6:8876505-8879014				3.65715	3.049	6.86524	10.5441	7.43753		0.833709	1.87721	2.88315	2.0337		Stag30
Cre06.g311650	IRK1	chromosome_6:8980799-8989215	NP_001181887.2	KCNJ18	inward rectifier potassium channel 18	2.2475	0.864704	0.476958	3.76708	5.88783		0.38474	0.212217	1.67612	2.61972		Stag60
g7229		chromosome_7:62062-65285				42.7717	153.572	190.26	69.3465	30.7296		3.5905	4.44827	1.62132	0.718456		Hump1			X
Cre07.g312850		chromosome_7:100589-103015				11.5359	33.3676	53.128	42.0294	21.3504		2.8925	4.60545	3.64336	1.85078		Arch2
Cre07.g313750		chromosome_7:231301-236157				1.24577	1.24925	3.34963	1.49115	1.89094		1.00279	2.6888	1.19697	1.51789		Pulse10
Cre07.g313850		chromosome_7:238228-249907	NP_849146.1	WDR49	WD repeat-containing protein 49	4.37861	4.04919	18.8717	23.8606	6.24097		0.924766	4.30998	5.44935	1.42533		Hump2	X
Cre07.g313900		chromosome_7:250242-256177				6.21145	15.8859	30.5422	10.5446	5.92553		2.55752	4.91708	1.69761	0.953969		Hump1
g7283		chromosome_7:376066-387370				2.25848	3.85828	15.4169	10.6659	6.8206		1.70835	6.82623	4.7226	3.02		Stag10	X
g7285		chromosome_7:388770-397236				1.43668	1.654	0.50551	3.50016	4.82504		1.15127	0.35186	2.43628	3.35847		Stag30
Cre07.g315850		chromosome_7:490370-495296				0.472137	0.698826	3.35903	3.73636	5.86012		1.48013	7.11452	7.91372	12.4119		Stag10
Cre07.g316050	CDJ2	chromosome_7:504350-507346	NP_036460.1	DNAJB9	dnaJ homolog subfamily B member 9 precursor	9.00544	6.20002	5.69973	12.6646	22.8571		0.688475	0.632921	1.40633	2.53814		Stag60
Cre07.g317150		chromosome_7:650310-654775				14.2054	100.625	113.445	41.0987	28.6708		7.08357	7.98605	2.89317	2.0183		Arch1	X
Cre07.g317250		chromosome_7:659705-666030	AAI05681.1	CHIT1	Chitinase 1 (chitotriosidase)	4.53386	5.50197	1.3488	4.49774	13.0598		1.21353	0.297495	0.992033	2.8805		Stag60
Cre07.g317850	FBB10	chromosome_7:751179-754360	NP_079333.2	CCDC176	uncharacterized protein C14orf45	5.95384	28.3754	58.4137	33.1194	12.6693		4.7659	9.8111	5.5627	2.12792		Arch1	X	X
Cre07.g318400		chromosome_7:825091-827372				1.32179	5.65688	9.08943	3.7015	1.50065		4.27971	6.87661	2.80037	1.13532		Arch2
g7361		chromosome_7:827420-828152				1.44251	12.9733	16.2447	9.96598	6.82372		8.99356	11.2614	6.90878	4.73045		Arch1
Cre07.g318450	SEC61B	chromosome_7:828154-829770	NP_006799.1	SEC61B	protein transport protein Sec61 subunit beta	73.3071	93.0096	124.36	206.006	142.371		1.26877	1.69643	2.81018	1.94212		Pulse30
Cre07.g319650	FXL4	chromosome_7:1049012-1069845				4.79031	3.47558	16.8499	7.9859	2.55502		0.725544	3.5175	1.66709	0.533373		Pulse10
Cre07.g319800		chromosome_7:1079508-1083055				6.8062	36.9484	42.2832	10.748	5.30793		5.42864	6.21245	1.57915	0.779867		Hump1
Cre07.g320150		chromosome_7:1113656-1116575	NP_057390.1	DNAJB11	dnaJ homolog subfamily B member 11 precursor	9.54429	12.5796	22.3355	51.612	37.1917		1.31802	2.3402	5.40763	3.89675		Stag10
g7425		chromosome_7:1213730-1219301				5.92601e-05	0.862245	0.000113673	3.38294e-05	6.7506		0.86	0	0	6.75		Stag60
Cre07.g322500	MRPL19	chromosome_7:1369435-1371335				8.45317	12.332	16.0856	23.1301	20.4629		1.45886	1.90291	2.73626	2.42074		Stag30
Cre07.g322550	FAP240	chromosome_7:1371705-1376136				5.76162	36.3098	79.1051	52.206	15.6877		6.30201	13.7297	9.06099	2.72279		Arch1	X	X
Cre07.g322600		chromosome_7:1377255-1387057				1.29654	4.03297	18.3921	11.1156	1.41699		3.11056	14.1855	8.57328	1.0929		Arch2
Cre07.g322850		chromosome_7:1397469-1406335				0.484572	1.25703	5.68046	4.2642	0.658383		2.5941	11.7226	8.79993	1.35869		Arch1
Cre07.g323050	PEN2	chromosome_7:1430713-1433237				7.37554	17.3356	21.3043	12.3665	9.4348		2.35042	2.88851	1.67669	1.2792		Hump1
Cre07.g323250		chromosome_7:1444345-1447866				2.5781	5.2491	8.85215	2.92558	2.88892		2.03603	3.43359	1.13478	1.12056		Hump1	X
Cre07.g323500		chromosome_7:1465415-1469557	NP_071909.1	SIL1	nucleotide exchange factor SIL1 precursor	5.38832	14.7112	35.2505	34.6269	25.7718		2.7302	6.54202	6.42629	4.7829		Arch1
Cre07.g324200	BTA1	chromosome_7:1537650-1544496				34.3301	37.878	56.6032	173.77	177.017		1.10335	1.64879	5.06174	5.15632		Stag30
Cre07.g324350		chromosome_7:1554432-1557178				6.04417	23.1791	37.0444	19.555	11.1097		3.83495	6.12895	3.23535	1.83809		Arch2
Cre07.g324800		chromosome_7:1583357-1587993				1.8003	1.50498	1.85358	4.84958	5.15384		0.835961	1.0296	2.69376	2.86277		Stag30
Cre07.g325650		chromosome_7:1692521-1694851	NP_004853.2	LITAF	lipopolysaccharide-induced tumor necrosis factor-alpha factor	6.5122	20.4137	42.7024	42.1489	18.246		3.13469	6.55729	6.4723	2.80182		Arch1			X
g7531		chromosome_7:1743581-1748263				4.60136	10.0391	13.4765	4.48101	2.89794		2.18177	2.92881	0.973845	0.629801		Hump1
g7539	PTP1	chromosome_7:1796671-1801911	NP_001240759.1	PTPDC1	protein tyrosine phosphatase domain-containing protein 1 isoform	6.036	39.359	68.4498	20.5701	9.63675		6.52071	11.3403	3.4079	1.59655		Arch2	X	X
g7545	g7545	chromosome_7:1829565-1834451				1.97088	1.4447	3.61828	7.08177	10.0149		0.733023	1.83587	3.5932	5.08144		Stag30
g7565		chromosome_7:1953351-1957576				4.78064	45.1758	83.8494	29.6615	10.218		9.44974	17.5394	6.2045	2.13737		Arch1	X	X
Cre07.g325750	FAP82	chromosome_7:2048045-2058557	NP_001257513.1	IQCA1	IQ and AAA domain-containing protein 1 isoform 2	18.7479	26.1908	61.5838	87.408	69.1565		1.397	3.28484	4.66228	3.68876		Stag10	X	X
Cre07.g326500		chromosome_7:2131029-2135775				1.36599	0.302589	0.445076	1.88746	6.04794		0.221516	0.325827	1.38175	4.42751		Stag60
Cre07.g327250		chromosome_7:2221231-2226826				4.07031	6.84727	20.9318	22.9012	9.99523		1.68225	5.14256	5.6264	2.45564		Stag10
g7613		chromosome_7:2235241-2239413				1.6363	4.91705	1.02953	2.65079	2.30096		3.00498	0.629182	1.61999	1.4062		Pulse3
g7620		chromosome_7:2258491-2262793				0.0509792	0.0107646	0.129037	0.00906065	0.0618263		0.211157	2.53117	0.177732	1.21278		Pulse10
Cre07.g328150	PDI4	chromosome_7:2341106-2347541	NP_005733.1	PDIA6	protein disulfide-isomerase A6 precursor	6.95394	4.78964	9.77557	29.1989	35.0105		0.688766	1.40576	4.1989	5.03463		Stag30
Cre07.g328350	FAP207	chromosome_7:2367037-2370283	NP_776254.3	MORN3	MORN repeat-containing protein 3	11.4338	57.0202	97.4264	72.3008	17.3822		4.98699	8.52091	6.32343	1.52025		Arch2	X	X		X
Cre07.g328700		chromosome_7:2404003-2409815				2.22894	2.20559	2.08272	6.63444	6.94801		0.989524	0.934399	2.9765	3.11718		Stag30
Cre07.g330200	RSP9	chromosome_7:2610072-2613002	NP_689945.2	RSPH9	radial spoke head protein 9 homolog isoform 1	33.1616	253.016	401.118	461.111	135.063		7.62979	12.0959	13.905	4.07287		Arch1	X	X	X
Cre07.g330400	KCN1	chromosome_7:2628792-2636557	AAP46292.1	KCNB2	AF450111_1 voltage-gated potassium channel alpha subunit Kv2.2	3.44465	16.698	30.3725	10.2275	5.07872		4.84752	8.8173	2.9691	1.47438		Arch2
Cre07.g330450		chromosome_7:2636862-2638954	NP_078816.2	MRPL24	39S ribosomal protein L24, mitochondrial	6.66798	5.48327	9.97125	15.4154	18.1046		0.822329	1.49539	2.31185	2.71516		Stag30
Cre07.g330700	FAP91	chromosome_7:2659056-2664861	NP_203528.2	MAATS1	protein MAATS1	6.6785	44.2034	87.4119	35.1637	16.4223		6.61876	13.0886	5.26521	2.45898		Arch1	X	X		X
Cre07.g331100	PHC11	chromosome_7:2705536-2711312				0.856778	3.48545	8.57808	5.66396	3.38706		4.06809	10.012	6.61077	3.95325		Arch1
Cre07.g331450		chromosome_7:2773850-2780898				0.486115	0.259813	0.0265387	0.709805	3.44174		0.534468	0.0545935	1.46016	7.08009		Stag60
Cre07.g331600		chromosome_7:2795152-2797824				6.29781	18.8563	27.2046	9.42284	6.84553		2.9941	4.31969	1.49621	1.08697		Hump1
Cre07.g332250		chromosome_7:2859808-2862800				1.32705	4.23653	5.16323	1.82168	1.01867		3.19244	3.89076	1.37273	0.76762		Hump1
g7730		chromosome_7:2862848-2866231				2.55744	6.58586	8.11759	3.00152	2.20636		2.57518	3.17411	1.17364	0.862722		Hump1
Cre07.g332400		chromosome_7:2885177-2887879				0.660429	1.48491	3.55393	2.48417	1.589		2.2484	5.38124	3.76145	2.40601		Arch1
Cre07.g333950	VPS45	chromosome_7:3219053-3224787	NP_009190.2	VPS45	vacuolar protein sorting-associated protein 45	16.5226	17.6248	24.6225	44.6803	36.6386		1.06671	1.49023	2.70419	2.21748		Stag30
Cre07.g334100		chromosome_7:3231033-3240791	NP_001186307.1	GBF1	Golgi-specific brefeldin A-resistance guanine nucleotide exchange	4.37881	2.83554	2.87273	10.806	13.2221		0.647559	0.656053	2.46779	3.01956		Stag30
Cre07.g334300	TRP6	chromosome_7:3260473-3278715	AAA02882.1	PAFAH1B1	Miller-Dieker lissencephaly protein	2.4466	1.11206	3.13087	6.77269	2.90024		0.454533	1.27968	2.7682	1.18542		Pulse30
Cre07.g334450		chromosome_7:3287373-3296825				3.98225	11.2541	18.805	7.67252	4.50133		2.82607	4.7222	1.92668	1.13035		Hump1
Cre07.g335600	NAR1.4	chromosome_7:3468476-3472853				9.28935	3.53804	2.58218	21.4195	34.0369		0.380871	0.277972	2.30581	3.66408		Stag30
Cre07.g335650		chromosome_7:3475506-3485179				17.6027	35.268	80.0734	36.9298	21.3785		2.00356	4.54893	2.09796	1.2145		Pulse10
Cre07.g335750	IFT88	chromosome_7:3486975-3492847	EAX08266.1	IFT88	intraflagellar transport 88 homolog	19.4746	65.5863	147.585	183.919	57.7492		3.36779	7.57833	9.44405	2.96536		Arch1	X	X		X
Cre07.g335800	TWI1	chromosome_7:3492986-3495898	NP_775765.1	PIH1D3	protein PIH1D3	1.97875	8.09259	13.1162	8.81005	1.57351		4.08975	6.62853	4.45233	0.795204		Arch2			X	X
Cre07.g336600	AMD1	chromosome_7:3575875-3582361	AAD45504.1	MAN1B1	AF145732_1 endoplasmic reticulum alpha-mannosidase I	3.98991	1.27013	1.26069	9.01397	10.5891		0.318336	0.31597	2.25919	2.65397		Stag30
Cre07.g336800		chromosome_7:3611515-3613640				4.2065	0.720927	0.804773	64.9813	7.31304		0.171384	0.191317	15.4478	1.73851		Pulse30
g7853		chromosome_7:3685011-3706616				3.27782	2.18544	8.22104	11.2057	4.93036		0.666736	2.50808	3.41864	1.50416		Pulse30
Cre07.g339450		chromosome_7:3949321-3953437				0.725254	0.677311	0.545119	1.70395	2.98984		0.933895	0.751625	2.34945	4.12247		Stag30
Cre07.g340400	RSP17	chromosome_7:4057795-4063598				4.16448	70.1221	161.38	60.5761	7.55948		16.8381	38.7515	14.5459	1.81523		Arch2	X	X
Cre07.g342850		chromosome_7:4118018-4124435	AAH64580.1	CCDC63	CCDC63 protein	2.89786	11.622	31.7879	31.2816	6.82889		4.01055	10.9694	10.7947	2.35653		Arch1	X
Cre07.g342506		chromosome_7:4152695-4153817	NP_057067.1	UBE2D4	ubiquitin-conjugating enzyme E2 D4	0.796935	0.494311	1.02245	1.95772	3.3148		0.620265	1.28298	2.45656	4.15944		Stag30
Cre07.g342500		chromosome_7:4153875-4157220				2.46942	1.48889	1.8321	3.87665	8.56111		0.602931	0.741915	1.56986	3.46685		Stag60
Cre07.g342200	FAP259	chromosome_7:4195690-4201847	EAX11053.1	TTC30A	hypothetical protein FLJ13946	11.9548	60.0281	131.141	124.467	36.7944		5.02126	10.9697	10.4115	3.07779		Arch1	X	X		X
Cre07.g343400		chromosome_7:4480534-4493004				6.28546	4.12391	15.9086	27.3154	13.5926		0.656103	2.53102	4.34581	2.16255		Stag10
Cre07.g343650		chromosome_7:4532072-4536794				1.53974	5.10762	3.63612	1.29374	1.29774		3.3172	2.36152	0.840233	0.842831		Hump1
Cre07.g343850		chromosome_7:4551022-4556874	NP_219483.1	ARMC6	armadillo repeat-containing protein 6 isoform 2	9.38593	69.2735	197.463	215.941	33.2158		7.38057	21.0382	23.0069	3.53889		Arch1
Cre07.g343900		chromosome_7:4556876-4561562				0.498697	0.390715	3.17656	9.93726	2.90281		0.783472	6.36972	19.9264	5.82079		Stag10
g8002		chromosome_7:4562172-4573893				1.27764	0.859128	8.81484	22.7941	6.27779		0.672434	6.89931	17.8408	4.91358		Stag10
Cre07.g344200		chromosome_7:4618122-4624734				5.19082	2.99755	4.16753	12.6778	22.3457		0.577471	0.802865	2.44235	4.30485		Stag30
Cre07.g344400		chromosome_7:4644872-4648644	AAD51415.1	PHGDH	AF171237_1 3-phosphoglycerate dehydrogenase	26.8004	15.3559	15.8478	176.254	516.161		0.572973	0.591327	6.57654	19.2595		Stag30
Cre07.g344550		chromosome_7:4659516-4663832	NP_006614.2	PHGDH	D-3-phosphoglycerate dehydrogenase	34.3905	20.559	15.2261	50.5986	128.465		0.59781	0.442741	1.4713	3.73548		Stag60
Cre07.g345150		chromosome_7:4727199-4730785	AAH06105.1	ATAT1	C6orf134 protein	3.38527	27.598	43.8229	14.9569	4.48469		8.15238	12.9452	4.41823	1.32477		Arch2
Cre07.g345400	FAP70	chromosome_7:4754619-4762135	AAH32856.1	TTC18	Tetratricopeptide repeat domain 18	3.78673	34.0411	77.3944	47.2649	16.7498		8.98958	20.4383	12.4817	4.42329		Arch1	X	X		X
Cre07.g346100		chromosome_7:4871466-4875095	EAW89612.1	ENDOV	hypothetical protein FLJ35220, isoform CRA_j	2.20779	1.63894	4.5174	7.41094	7.61785		0.742344	2.04612	3.35672	3.45044		Stag10
g8058		chromosome_7:4911872-4916815	NP_001010852.2	CLVS2	clavesin-2	10.6414	15.1609	27.3043	28.7195	15.8329		1.42471	2.56586	2.69885	1.48786		Hump2	X
g8076		chromosome_7:5002387-5013275	NP_002437.2	MAP3K10	mitogen-activated protein kinase kinase kinase 10	0.0722459	3.17743	2.49719	0.068617	0.104129		43.9808	34.5651	0.94977	1.44131		Hump1
Cre07.g347050	RSP7	chromosome_7:5014241-5020008	NP_059118.2	CALML5	calmodulin-like protein 5	12.9396	69.1107	134.498	185.692	79.5325		5.34102	10.3943	14.3507	6.14644		Arch1	X	X		X
Cre07.g347800		chromosome_7:5099529-5103445	NP_078834.2	METTL21D	protein-lysine methyltransferase METTL21D isoform a	5.57981	4.80516	4.69352	9.98259	18.369		0.861169	0.841161	1.78906	3.29205		Stag60
Cre07.g348700		chromosome_7:5210218-5213463	NP_057396.1	WBP11	WW domain-binding protein 11	6.07011	5.75019	5.91572	8.99234	16.1068		0.947296	0.974566	1.48141	2.65346		Stag60
Cre07.g350350	FAP217	chromosome_7:5414388-5419980				5.06812	41.3779	74.0719	23.7539	11.3786		8.16435	14.6153	4.68693	2.24513		Arch1	X	X
Cre07.g350750	PTO1	chromosome_7:5464249-5469638				17.8275	62.1426	46.6383	31.5023	36.8924		3.48577	2.61609	1.76706	2.06941		UT5
g8167		chromosome_7:5499558-5500578				9.80129	86.6632	8.63515	8.34984	10.0976		8.84202	0.881022	0.851912	1.03023		Pulse3
Cre07.g351150	FA2	chromosome_7:5523426-5527362	AAH15515.1	NEK4	NEK4 protein	3.4641	15.7157	18.1451	5.24699	3.3447		4.53673	5.23804	1.51468	0.965532		Hump1	X	X
Cre07.g351200		chromosome_7:5527462-5531744				3.19243	7.54708	9.01953	2.84436	2.58666		2.36405	2.82529	0.89097	0.810248		Hump1
Cre07.g351650	FAP20	chromosome_7:5573861-5576396	NP_037374.1	C16orf80	UPF0468 protein C16orf80	56.6477	362.729	605.35	692.465	233.657		6.40324	10.6862	12.2241	4.12474		Arch1	X	X
Cre07.g351850		chromosome_7:5596856-5599922				1.09768	0.974829	0.682795	0.459615	4.10194		0.888081	0.622035	0.418715	3.73692		Stag60
Cre07.g352150		chromosome_7:5629803-5634012				0.974497	0.000412218	0.078158	0.00647878	10.6494		0.000423006	0.0802034	0.00664833	10.9281		Stag60
Cre07.g352250		chromosome_7:5636304-5643082				0.64886	9.79727	7.40755	10.127	22.4544		15.0992	11.4163	15.6074	34.6059		UT2
Cre07.g352500		chromosome_7:5685886-5694782				1.77484	4.56563	15.4009	3.52636	1.9358		2.57242	8.67735	1.98686	1.09069		Pulse10
Cre07.g353250		chromosome_7:5803021-5805175				3.16551	1.5837	2.63985	9.26037	13.536		0.500299	0.833941	2.9254	4.27609		Stag30
Cre07.g353400		chromosome_7:5817159-5821991				1.84998	1.15444	0.565273	5.8967	13.2008		0.624028	0.305556	3.18744	7.13564		Stag30
Cre07.g354551		chromosome_7:5972506-5982402	NP_919278.2	CCDC108	coiled-coil domain-containing protein 108 isoform 1	6.59265	38.8508	94.4065	58.0108	14.7277		5.89305	14.32	8.79931	2.23396		Arch1	X	X
Cre07.g354650		chromosome_7:6001745-6016454				3.81291	6.72063	33.4052	25.7078	6.69722		1.7626	8.76108	6.7423	1.75646		Hump2
Cre07.g354850		chromosome_7:6026757-6035845				6.55807	11.0423	21.1154	11.1958	3.94179		1.68377	3.21976	1.70718	0.601059		Pulse10
g8256		chromosome_7:6043949-6044885				1.96509	1.82826	3.27743	2.8963	5.28898		0.93037	1.66783	1.47388	2.69147		Stag60
Cre07.g355800		chromosome_7:6136465-6140217				1.26222	12.9176	36.8451	18.7421	12.5112		10.234	29.1907	14.8485	9.91206		Arch1
Cre07.g356050		chromosome_7:6153495-6158013				1.05073	16.329	19.538	2.02542	1.08549		15.5406	18.5947	1.92763	1.03308		Hump1
Cre07.g357550		chromosome_7:6368754-6377151				4.62272	7.96304	23.7751	11.8922	5.1987		1.72259	5.1431	2.57255	1.1246		Pulse10
g8330		chromosome_8:7975-15797				0.613236	2.40497e-05	2.21274e-05	0.56487	3.58798		3.92177e-05	3.6083e-05	0.92113	5.8509		Stag60
g8345	FAP157	chromosome_8:86598-91455	EAW87684.1	C9orf117	chromosome 9 open reading frame 117, isoform CRA_b	10.0228	73.6131	127.875	58.9781	22.1147		7.34456	12.7584	5.88439	2.20644		Arch1	X	X		X
g8354		chromosome_8:131376-138883				20.6902	23.2934	34.6188	58.0564	56.6784		1.12582	1.6732	2.80599	2.73938		Stag30
g8373		chromosome_8:262628-267049				5.10164	4.16353	3.36826	10.1135	15.3588		0.816116	0.660231	1.9824	3.01056		Stag60
g8377		chromosome_8:279289-282105				14.7195	208.52	232.358	61.4004	20.3523		14.1662	15.7857	4.17136	1.38268		Hump1	X		X
g8380		chromosome_8:300463-310689				2.37618	2.06519	4.93524	7.50327	5.15339		0.869122	2.07696	3.1577	2.16877		Stag10
g8387		chromosome_8:361483-374195	NP_870998.2	PRX	periaxin isoform 2	3.03486	2.43452	11.3821	7.5534	4.90539		0.802185	3.75045	2.48888	1.61635		Hump2
g8400		chromosome_8:452013-459575	EAW59483.1	PPM1F	protein phosphatase 1F (PP2C domain containing), isoform CRA_a	6.73723	31.5531	51.4425	26.3874	6.8014		4.68339	7.63556	3.91665	1.00952		Arch2	X	X
Cre08.g358700		chromosome_8:468698-479313				0.852893	1.10499	9.9747	3.92165	0.421159		1.29558	11.6951	4.59806	0.493801		Pulse10	X
Cre08.g358750		chromosome_8:479367-486943	NP_056980.2	ZMYND10	zinc finger MYND domain-containing protein 10	4.07738	36.7927	117.915	34.1875	0.708011		9.02361	28.9193	8.38467	0.173644		Pulse10				X
Cre08.g358850		chromosome_8:493239-498423				2.30373	18.5106	48.4534	17.6041	5.17557		8.03506	21.0326	7.64156	2.2466		Arch1
Cre08.g359200		chromosome_8:534212-538334	NP_056416.2	HERC4	probable E3 ubiquitin-protein ligase HERC4 isoform b	5.11302	6.69379	13.1351	10.1937	12.4211		1.30917	2.56895	1.99367	2.42931		UT1
Cre08.g359850	FBB11	chromosome_8:620322-623104	AAQ89193.1	ENKD1	DAKV6410	9.86424	81.0566	127.478	33.017	3.80221		8.21722	12.9232	3.34714	0.385454		Arch2	X		X	X
Cre08.g359900		chromosome_8:623302-634583	EAW75560.1	AURKA	aurora kinase A, isoform CRA_b	3.25324	8.12676	9.28654	3.81098	3.5658		2.49805	2.85455	1.17144	1.09608		Hump1
g8438		chromosome_8:702069-708851				0.000416714	3.41544	1.02204	1.33485	0.000161338		3.42	1.02	1.33	0		Pulse3
Cre08.g361200		chromosome_8:861125-868351	NP_659482.3	CCDC151	coiled-coil domain-containing protein 151	3.63515	16.1683	41.8989	17.1507	2.20116		4.44777	11.526	4.71802	0.605521		Arch2				X
Cre08.g361850		chromosome_8:935438-937613				18.8597	15.6256	25.0921	46.7823	82.3385		0.828518	1.33046	2.48054	4.36584		Stag30
Cre08.g362250		chromosome_8:1082915-1090152				2.64313	3.97259	7.95274	5.83835	3.70463		1.50299	3.00883	2.20888	1.40161		Hump2
Cre08.g362650	IFT140	chromosome_8:1127043-1138045	NP_055529.2	IFT140	intraflagellar transport protein 140 homolog	11.8963	24.6486	82.9088	116.758	39.7387		2.07196	6.96929	9.81465	3.34043		Arch1	X	X
Cre08.g362700		chromosome_8:1143610-1147255	NP_115707.2	ECE2	endothelin-converting enzyme 2 isoform C	4.09184	18.3354	23.0936	9.23093	4.44065		4.48097	5.64382	2.25594	1.08525		Arch2
Cre08.g363300		chromosome_8:1243468-1247332				2.98441	16.0625	32.6618	6.00085	0.753779		5.38214	10.9441	2.01073	0.252572		Arch2
g8527		chromosome_8:1393641-1407499	NP_055853.1	KIAA0754	uncharacterized protein KIAA0754	2.71484	5.22297	6.86706	3.73099	3.29637		1.92386	2.52945	1.37429	1.2142		Pulse10
Cre08.g364300	FAP29	chromosome_8:1414099-1423331	EAW65265.1	ITIH4	inter-alpha (globulin) inhibitor H4 (plasma Kallikrein-sensitive	3.04958	10.4862	22.1172	18.498	2.19924		3.43857	7.25254	6.06575	0.721162		Arch2	X	X		X
g8538		chromosome_8:1475429-1479807	NP_919248.1	RBPMS2	RNA-binding protein with multiple splicing 2	0.000134206	3.146e-05	3.23956	0.000101372	0.000161629		0	3.24	0	0		Pulse10
Cre08.g365900	LHCSR1	chromosome_8:1710378-1712537				1.22864	1.43407	1.73869	2.05095	4.9776		1.1672	1.41513	1.66928	4.05131		Stag60
Cre08.g366550		chromosome_8:1812128-1818792				1.8278	3.55904	8.84169	2.64979	2.17014		1.94717	4.83734	1.44972	1.1873		Pulse10
Cre08.g367000		chromosome_8:1883876-1886993				5.53383	28.8317	50.1512	14.9391	7.93617		5.21008	9.06266	2.6996	1.43412		Arch2
Cre08.g367250	FAP176	chromosome_8:1911843-1924552				3.38741	4.39969	18.7747	16.8378	4.87997		1.29884	5.54249	4.9707	1.44062		Hump2	X	X
Cre08.g367550	FAP291	chromosome_8:1950528-1952701				55.7707	99.6402	151.882	124.775	49.6216		1.7866	2.72333	2.23729	0.889743		Hump2	X	X	X
Cre08.g367800		chromosome_8:1968933-1973845	NP_009014.2	NUDT6	nucleoside diphosphate-linked moiety X motif 6 isoform a	1.66793	0.89659	0.317016	3.27776	6.56599		0.537547	0.190066	1.96517	3.93661		Stag60
Cre08.g367876		chromosome_8:1977474-1978263				0.205426	0	0.0878504	0.851549	4.42319		0	0.42765	4.14528	21.5318		Stag30
g8620		chromosome_8:1983403-1987445				4.17496	2.07656	5.96608	9.76025	18.586		0.497384	1.42901	2.33781	4.45178		Stag30
Cre08.g367950		chromosome_8:1987907-1998243				3.06533	7.91297	21.1865	8.76452	4.61753		2.58144	6.91165	2.85924	1.50637		Arch2
g8623		chromosome_8:2000977-2002243				1.94848	2.79017	3.68154	3.73484	4.94948		1.43197	1.88944	1.9168	2.54017		Stag60
Cre08.g368400	NTR1	chromosome_8:2041815-2047163	AAV38446.1	TXNRD1	thioredoxin reductase 1	32.5513	43.9866	51.1107	70.9169	88.7504		1.3513	1.57016	2.17862	2.72648		Stag30
Cre08.g369250		chromosome_8:2152345-2156217				4.00333	19.6871	34.5665	13.5706	6.42655		4.91768	8.63444	3.38983	1.6053		Arch2
g8681		chromosome_8:2310190-2314326	EAW82370.1	GRPEL1	GrpE-like 1, mitochondrial (E. coli), isoform CRA_a	25.1804	21.856	21.2479	61.8432	102.581		0.867977	0.843827	2.45601	4.07384		Stag30				X
Cre08.g371000		chromosome_8:2385187-2396937				2.70061	6.30874	21.8224	7.06377	3.72957		2.33604	8.08054	2.61562	1.38101		Arch2
g8700		chromosome_8:2430081-2433160	NP_057141.1	COPZ1	coatomer subunit zeta-1 isoform 1	1.42847	4.71608	2.77155	5.01908e-05	7.4314		3.30149	1.94022	3.51361e-05	5.20235		UT5
Cre08.g372350	FAP188	chromosome_8:2547460-2550289				7.92326	52.9789	99.2044	60.3918	22.1697		6.6865	12.5207	7.62209	2.79805		Arch1	X	X	X
Cre08.g372600		chromosome_8:2576362-2579335				1.21532	0.690607	0.258453	0.868128	3.12377		0.568251	0.212663	0.714321	2.57033		Stag60
Cre08.g373150		chromosome_8:2661153-2665005				1.11462	3.27564	3.25344	1.27123	2.42422		2.9388	2.91888	1.14051	2.17493		UT3
g8761		chromosome_8:2828508-2833054				1.60593	4.96111	8.66482	6.37354	4.01		3.08924	5.39552	3.96875	2.497		Arch1
g8767		chromosome_8:2853214-2854317				0.69682	2.11477	4.66864	3.28366	1.85967		3.03489	6.69992	4.71235	2.6688		Arch1
g8768		chromosome_8:2854318-2857304				1.1026	3.37895	6.90773	4.75062	2.91498		3.06453	6.26495	4.30856	2.64373		Arch1
g8778		chromosome_8:3010858-3013045				1.09982	2.38503	5.7196	3.02759	1.16732		2.16856	5.20049	2.75281	1.06137		Arch2
Cre08.g373400		chromosome_8:3152549-3156605				0.857408	1.70449	3.06844	1.59144	0.508656		1.98796	3.57874	1.85611	0.593248		Pulse10
g8804		chromosome_8:3225575-3233179	NP_858058.1	OGT	UDP-N-acetylglucosamine--peptide N-acetylglucosaminyltransferase	0.0311623	0.0178835	0.0165377	0.0210198	3.94324		0.573883	0.530696	0.674527	126.539		Stag60
g8815		chromosome_8:3340739-3346621				79.9082	555.062	71.7569	184.225	74.3241		6.94625	0.897992	2.30546	0.930119		UT4
g8826		chromosome_8:3406806-3412416	ABO31099.1	TTC29	TBPP2A protein	11.01	55.8553	110.932	148.063	48.0448		5.07314	10.0756	13.448	4.36374		Arch1	X
Cre08.g374700	FAP244	chromosome_8:3412526-3432958	EAW49608.1	WDR96	chromosome 10 open reading frame 79, isoform CRA_d	3.73427	3.77475	32.0664	37.8524	6.90824		1.01084	8.58706	10.1365	1.84996		Hump2	X	X
Cre08.g375050	FAP86	chromosome_8:3496860-3500320				19.1387	138.06	246.178	110.282	34.9054		7.21366	12.8628	5.76225	1.82381		Arch2	X	X	X
Cre08.g375450		chromosome_8:3543607-3547328	NP_057457.1	WWOX	WW domain-containing oxidoreductase isoform 1	0.524041	2.11273	2.78887	6.65098	7.18043		4.03161	5.32185	12.6917	13.702
Cre08.g375500	ATF1	chromosome_8:3547382-3555998	NP_005101.1	GFPT2	glutamine--fructose-6-phosphate aminotransferase [isomerizing]	4.10486	10.2015	19.7667	28.2129	17.4642		2.48522	4.81544	6.87305	4.25452		Arch1
Cre08.g376550	DLC7a	chromosome_8:3654568-3655409	NP_570967.1	DYNLRB2	dynein light chain roadblock-type 2	32.0789	79.88	161.071	218.802	115.704		2.49011	5.02109	6.82075	3.60686		Arch1	X	X	X
Cre08.g376800		chromosome_8:3700236-3712872	AAH39848.1	MTIF2	Similar to mitochondrial translational initiation factor 2, partial	3.02085	1.76671	1.24153	7.67806	9.30379		0.584839	0.410987	2.54169	3.07986		Stag30
Cre08.g377100	ADK6	chromosome_8:3728586-3732512	NP_037543.1	AK2	adenylate kinase 2, mitochondrial isoform b	0.794993	0.493092	0.453304	3.03392	3.44575		0.620247	0.570199	3.81629	4.33431		Stag30
Cre08.g377300		chromosome_8:3790074-3798402				3.47592	3.09525	5.58843	11.1087	8.40061		0.890484	1.60776	3.1959	2.4168		Stag30
Cre08.g377350	ADK5	chromosome_8:3798572-3807314	NP_000849.1	GUK1	guanylate kinase isoform b	7.49584	51.9412	118.39	89.5963	12.5258		6.92934	15.7941	11.9528	1.67103		Arch2	X	X		X
Cre08.g377400		chromosome_8:3807316-3812222				1.13625	1.36222	4.02305	3.87159	3.68009		1.19887	3.54064	3.40734	3.2388		Stag10
Cre08.g377700		chromosome_8:3848380-3853422				15.0317	24.1932	38.8748	42.3743	28.8062		1.60948	2.58619	2.819	1.91636		Hump2
Cre08.g377950		chromosome_8:3878058-3882462				1.69492	0.379976	0.489041	4.34534	4.37695		0.224185	0.288533	2.56374	2.58239		Stag30
Cre08.g379400		chromosome_8:4053685-4060073				10.023	35.9101	37.8567	14.4546	10.8156		3.58277	3.77698	1.44214	1.07908		Hump1
g8935		chromosome_8:4086055-4091870	NP_036566.1	SLC17A5	sialin	0.000618805	0.000179032	0.00016519	0.00263369	3.27539		0	0	0	3.28		Stag60
Cre08.g380350		chromosome_8:4204429-4207521				3.17628	9.53868	23.4527	14.111	2.99063		3.0031	7.3837	4.44262	0.941551		Arch2
Cre08.g380400	MAD2	chromosome_8:4207523-4210829	AAH70283.1	MAD2L1	MAD2 mitotic arrest deficient-like 1 (yeast)	9.80128	11.5148	25.2148	20.2526	16.4392		1.17483	2.5726	2.06632	1.67725		Hump2
Cre08.g381650		chromosome_8:4346004-4351849				1.89674	1.04276	0.663659	6.47268	6.38479		0.549764	0.349895	3.41253	3.36619		Stag30
Cre08.g381800		chromosome_8:4373360-4377016	AAH05247.2	IDI1	IDI1 protein, partial	16.6456	19.5895	54.6921	101.241	114.674		1.17686	3.28568	6.08215	6.88915		Stag10	X
Cre08.g382400		chromosome_8:4459728-4465086				1.46423	4.95734	4.56772	1.72939	1.43901		3.38563	3.11954	1.18109	0.982776		Hump1
g9006		chromosome_8:4513206-4514978				1.50276	1.06915	4.30956	4.64148	2.42246		0.711458	2.86776	3.08864	1.61201		Hump2
g9007		chromosome_8:4518839-4526686	NP_060058.1	WDR5	WD repeat-containing protein 5	2.89582	2.40444	7.8864	9.70629	5.2675		0.830314	2.72337	3.35183	1.819		Hump2
Cre08.g382650	UBQ4	chromosome_8:4526734-4535836	NP_852477.1	CUX1	protein CASP isoform c	3.06051	1.60417	1.75124	8.21953	5.71652		0.524151	0.572205	2.68567	1.86783		Pulse30
g9020		chromosome_8:4584544-4587686				10.6363	11.5799	30.5519	36.4547	17.2766		1.08872	2.87242	3.42739	1.62431		Hump2	X	X
Cre08.g384150		chromosome_8:4725227-4732926				19.8792	51.4851	83.7927	44.396	42.327		2.5899	4.21509	2.23329	2.12921		Stag3
Cre08.g384600		chromosome_8:4841136-4846998	AAH11712.1	ABHD11	ABHD11 protein, partial	2.7777	3.66636	3.84919	8.67769	8.53871		1.31993	1.38575	3.12406	3.07402		Stag30
Cre08.g384650		chromosome_8:4853739-4856335				1.73095	1.33098	1.00514	2.45578	6.48053		0.76893	0.580687	1.41875	3.74392		Stag60
Cre08.g385100		chromosome_8:4913878-4916815				9.8125	21.2638	31.9024	32.7313	11.0949		2.16701	3.2512	3.33567	1.13069		Arch2
g9096		chromosome_9:58586-61175				1.30472	0.861459	0.899939	6.31953	9.96846		0.660264	0.689756	4.84359	7.64031		Stag30
g9114		chromosome_9:138855-145049				2.66888	4.87458	8.71516	6.67147	5.43158		1.82645	3.26547	2.49973	2.03515		Stag10
g9118	FAP44	chromosome_9:161485-170097	NP_001157968.1	WDR52	WD repeat-containing protein 52 isoform 1	11.4648	40.0564	91.005	104.371	32.5386		3.49386	7.93777	9.1036	2.83813		Arch1	X	X
g9126		chromosome_9:197342-199865				12.0106	17.3	24.3247	31.7994	16.5784		1.44039	2.02527	2.64761	1.38031		Hump2
g9144	FMG1-B	chromosome_9:276606-291842				8.98035	21.5932	64.1161	66.8468	61.6184		2.40449	7.1396	7.44367	6.86147		Arch1
Cre09.g403900	FAP294	chromosome_9:540943-544965				64.6221	134.569	183.852	160.289	100.229		2.0824	2.84503	2.48041	1.551		Arch2	X		X
Cre09.g403800	ODA4	chromosome_9:550863-570503	NP_775899.3	DNAH17	dynein heavy chain 17, axonemal	16.1523	16.184	99.0707	71.9569	61.6201		1.00196	6.13354	4.4549	3.81494		Stag10
Cre09.g403350		chromosome_9:634467-641963				1.34705	2.66224	2.70564	4.73237	5.24468		1.97635	2.00857	3.51314	3.89346		Stag10
Cre09.g403200	FAP198	chromosome_9:654814-659303	NP_653208.2	CYB5D1	cytochrome b5 domain-containing protein 1	12.8175	120.014	181.271	146.716	33.1264		9.36329	14.1425	11.4465	2.58447		Arch1			X
Cre09.g402600		chromosome_9:716777-721330				0.475985	0.485069	0.392805	0.293449	3.48408		1.01908	0.825247	0.616509	7.31973		Stag60
Cre09.g401700		chromosome_9:848817-859357	EAX00442.1	TTC27	hypothetical protein FLJ20272, isoform CRA_b	5.53598	3.82467	2.38578	3.9282	14.0306		0.690875	0.430959	0.709576	2.53444		Stag60
Cre09.g400850	CTL4	chromosome_9:967870-1009998	NP_001254479.1	TTN	titin isoform IC	0.898715	0.651477	1.35598	5.21026	1.78813		0.724898	1.5088	5.79746	1.98965		Pulse30	X
Cre09.g400150		chromosome_9:1137449-1142385				1.09942	1.05855	1.48703	3.03826	5.50521		0.962826	1.35256	2.76351	5.00738		Stag60
Cre09.g400100		chromosome_9:1142508-1144365	NP_001229848.1	ZFAND6	AN1-type zinc finger protein 6 isoform d	98.8586	245.839	338.968	246.398	217.159		2.48677	3.42882	2.49243	2.19666		Stag3				X
g9279		chromosome_9:1218301-1220485				0.649007	2.49256	4.23648	1.37744	0.411606		3.84057	6.52763	2.12238	0.634209		Arch2
Cre09.g399650		chromosome_9:1226947-1230581				3.5259	5.42244	10.2784	8.84722	2.14329		1.53789	2.91511	2.50921	0.60787		Hump2
Cre09.g399550		chromosome_9:1239631-1245623	AAH53872.1	CPNE5	CPNE5 protein	5.82892	30.6612	52.4022	9.23923	4.56588		5.26019	8.99004	1.58507	0.783315		Hump1
Cre09.g397900		chromosome_9:1522555-1529918	NP_001285.1	CLPTM1	cleft lip and palate transmembrane protein 1	12.5015	8.66284	9.80319	40.992	45.9813		0.692944	0.784161	3.27897	3.67806		Stag30
Cre09.g397850		chromosome_9:1530038-1537130				1.0937	2.72351	15.269	30.4748	14.2178		2.49018	13.9609	27.8639	12.9997		Arch1
Cre09.g397200	CCT6	chromosome_9:1630378-1635681	NP_001753.1	CCT6A	T-complex protein 1 subunit zeta isoform a	35.6017	105.535	163.412	168.974	102.408		2.96432	4.59001	4.74623	2.87649		Arch1			X
Cre09.g397100		chromosome_9:1640175-1645117				5.82304	12.3039	28.1526	24.9882	14.0067		2.11297	4.83469	4.29126	2.40539		Arch1
Cre09.g396950		chromosome_9:1693498-1699554	NP_065079.1	SLC17A6	vesicular glutamate transporter 2	39.3324	113.987	108.535	58.1813	44.8354		2.89804	2.75943	1.47922	1.13991		Hump1
Cre09.g396500		chromosome_9:1752154-1755928				3.90631	13.4247	54.6843	44.3189	12.7569		3.43667	13.999	11.3455	3.26572		Arch1
Cre09.g396450		chromosome_9:1763602-1768478				6.94435	9.91372	19.4711	15.4197	12.657		1.4276	2.80388	2.22047	1.82263		Hump2
Cre09.g396100	PHC15	chromosome_9:1809518-1811468				87.2327	291.358	485.075	601.073	561.934		3.34001	5.5607	6.89046	6.44178		Arch1	X	X
Cre09.g395750		chromosome_9:1845138-1855900	NP_997510.1	ABCG1	ATP-binding cassette sub-family G member 1 isoform 5	16.6518	67.6665	56.5356	33.6952	26.1394		4.06361	3.39516	2.02352	1.56976		Arch2
Cre09.g395500		chromosome_9:1878872-1885978	AAH47240.1	HEATR2	HEAT repeat containing 2	3.17008	10.5141	34.2414	15.8369	1.29264		3.31667	10.8014	4.99574	0.407763		Arch1
Cre09.g394800		chromosome_9:1973047-1977029	EAW89869.1	SLC25A5	solute carrier family 25 (mitochondrial carrier; adenine nucleotide	4.99008	2.22517	1.36374	13.2734	12.7443		0.445919	0.27329	2.65996	2.55393		Stag30
Cre09.g393200	HSP70C	chromosome_9:2164133-2173135	NP_004125.3	HSPA9	stress-70 protein, mitochondrial precursor	61.2741	72.7531	70.1137	118.641	171.98		1.18734	1.14426	1.93623	2.80673		Stag60			X
g9426		chromosome_9:2173635-2185319	AAK08131.1	HEPH	AF148860_1 hephaestin	67.1324	6.26964	5.97439	254.239	307.057		0.0933922	0.0889941	3.78713	4.5739		Stag30
g9451		chromosome_9:2351229-2355750				0.000449611	20.5231	0.000306553	0.000386838	29.903		20.52	0	0	29.9		UT5
Cre09.g391100		chromosome_9:2483281-2488153				2.1563	1.22454	3.73646	8.12587	16.1432		0.567889	1.73281	3.76843	7.48653		Stag30
Cre09.g390800		chromosome_9:2549534-2551939				1.91561	2.73275	9.33898	21.5282	29.06		1.42657	4.8752	11.2383	15.1701		Stag10
Cre09.g389750		chromosome_9:2686339-2688911	NP_620157.1	ZFAND2B	AN1-type zinc finger protein 2B isoform 1	1.28359	2.5448	3.64828	5.06859	5.9733		1.98256	2.84225	3.94876	4.65359		Stag10
Cre09.g389300		chromosome_9:2748217-2753260	AAH24009.3	DNAAF1	Leucine rich repeat containing 50	5.93092	12.162	17.54	9.54105	3.14773		2.05061	2.95738	1.6087	0.530732		Hump1	X
Cre09.g389150	FAP93	chromosome_9:2760760-2767662				32.0882	130.763	317.465	188.943	56.0998		4.07511	9.89351	5.88824	1.7483		Arch2	X	X	X
Cre09.g389100		chromosome_9:2767749-2769730	NP_057156.1	GOLT1B	vesicle transport protein GOT1B	3.59869	11.001	19.6769	8.70192	3.83657		3.05695	5.4678	2.41808	1.0661		Arch2
Cre09.g389050	CNX5	chromosome_9:2774440-2788457	EAX11013.1	TTN	titin, isoform CRA_a	3.33988	6.42276	9.37463	9.60995	4.63142		1.92305	2.80688	2.87733	1.3867		Hump2
Cre09.g388750	TEF21	chromosome_9:2824324-2830821	AAH16559.1	SACM1L	SAC1 suppressor of actin mutations 1-like (yeast)	8.10659	8.95774	13.8884	33.3858	30.8818		1.10499	1.71322	4.11835	3.80947		Stag30
g9583		chromosome_9:3186179-3189521	AAH08362.1	DUS3L	DUS3L protein, partial	1.30938	1.51454	1.42259	1.04317	3.29038		1.15668	1.08646	0.79669	2.51293		Stag60
g9593	FAP76	chromosome_9:3224099-3236841	EAW58840.1	C9orf174	KIAA1529, isoform CRA_a	5.42938	16.0125	62.7611	55.5075	10.7988		2.94923	11.5595	10.2235	1.98896		Arch2	X	X
g9605		chromosome_9:3289989-3294595				7.36982	28.0872	25.8641	8.19025	5.12848		3.81111	3.50946	1.11132	0.695876		Hump1
g9609	MRPS18	chromosome_9:3303183-3305929				2.78168	2.9409	2.48731	6.0566	7.63118		1.05724	0.894175	2.17732	2.74337		Stag30
g9610		chromosome_9:3306029-3310931	NP_068744.1	C2orf43	UPF0554 protein C2orf43	2.48024	12.013	4.43585	3.3979	5.518		4.84348	1.78848	1.36999	2.22478		UT5
g9622		chromosome_9:3373488-3377999				1.605	2.65253	4.12117	8.26485	7.10248		1.65267	2.56771	5.14944	4.42522		Stag10
g9624		chromosome_9:3380222-3387084	EAW85348.1	NLRC3	NOD3 protein, isoform CRA_a	1.82606	7.57368	11.0058	3.96163	2.03774		4.14755	6.02707	2.1695	1.11592		Arch2
g9625		chromosome_9:3387208-3389101				5.50537	12.6937	15.9687	8.68753	4.17		2.30569	2.90057	1.57801	0.757442		Hump1
g9637	FAP114	chromosome_9:3442999-3446775	NP_001014979.2	C16orf93	coiled-coil domain-containing protein C16orf93 isoform 1	10.7007	50.334	85.819	78.4911	23.6251		4.7038	8.01994	7.33514	2.20781		Arch1	X	X	X
g9639		chromosome_9:3450968-3456248				0.421074	2.46575	4.2158	3.1715	1.69693		5.85586	10.012	7.53193	4.03		Arch1
g9649		chromosome_9:3496938-3507957				3.13506	10.7315	30.7097	4.84954	1.53095		3.42306	9.79557	1.54687	0.488332		Pulse10
g9669	CGL66	chromosome_9:3647777-3652222	AAH33858.2	SLC44A3	SLC44A3 protein, partial	17.3225	22.5629	43.9785	28.2955	23.5535		1.30252	2.53881	1.63345	1.35971		Pulse10
g9671		chromosome_9:3654747-3658223	NP_009214.1	MGLL	monoglyceride lipase isoform 1	4.94305	74.4401	92.6269	31.1113	9.21274		15.0595	18.7388	6.29395	1.86378		Arch2	X
g9672		chromosome_9:3658277-3667693	EAW62188.1	TRPC7	transient receptor potential cation channel, subfamily C, member	7.32944	57.0545	161.777	45.7672	9.41654		7.78429	22.0722	6.2443	1.28476		Pulse10	X	X
g9673		chromosome_9:3667843-3672182	EAW55033.1	DAGLB	KCCR13L, isoform CRA_a	83.3988	913.13	1524.77	1316.32	337.901		10.949	18.2829	15.7834	4.05163		Arch1	X	X	X
g9682	FAP140	chromosome_9:3708230-3710074				14.0496	149.123	177.222	82.642	30.5453		10.614	12.614	5.88216	2.1741		Arch1	X	X	X
g9720	DHC2	chromosome_9:3906670-3926612	NP_056327.4	DNAH1	dynein heavy chain 1, axonemal	8.40078	7.21785	58.8857	93.9778	49.3937		0.859188	7.00955	11.1868	5.87966		Stag10	X	X		X
g9730		chromosome_9:3968450-3979706				5.9262	13.1521	20.1045	23.1751	14.1657		2.21931	3.39248	3.91062	2.39035		Stag3
g9746		chromosome_9:4035655-4040150	NP_055656.1	SNAP91	clathrin coat assembly protein AP180 isoform a	8.21654	16.5764	20.9163	23.822	11.6393		2.01744	2.54563	2.89927	1.41657		Arch2
g9759		chromosome_9:4098435-4109467				1.87943	0.902608	0.55336	1.96126	8.24248		0.480256	0.29443	1.04354	4.38563		Stag60
g9766		chromosome_9:4145499-4148285				4.23168	2.51013	2.06381	20.3018	55.5217		0.593176	0.487705	4.79757	13.1205		Stag30
g9767		chromosome_9:4148395-4151453	NP_000152.1	GCH1	GTP cyclohydrolase 1 isoform 1	14.1797	9.94389	9.871	51.9287	69.5983		0.701276	0.696136	3.66219	4.90831		Stag30
g9768	FAP106	chromosome_9:4151735-4154318	NP_659447.1	ENKUR	enkurin isoform 1	38.8481	402.716	627.891	380.582	86.683		10.3664	16.1627	9.79667	2.23133		Arch1	X	X	X	X
g9776		chromosome_9:4202097-4204011	NP_689986.2	TCTEX1D2	tctex1 domain-containing protein 2	18.4038	133.008	212.613	178.744	48.228		7.2272	11.5527	9.71234	2.62055		Arch1	X	X	X	X
g9777	PF16	chromosome_9:4204210-4208300	NP_036575.1	SPAG6	sperm-associated antigen 6 isoform 1	28.4535	192.297	330.836	345.027	87.8972		6.75829	11.6273	12.126	3.08915		Arch1	X	X	X
g9818		chromosome_9:4476656-4497579				5.95188	3.26072	11.7425	21.2646	9.65565		0.547847	1.97291	3.57275	1.62229		Pulse30	X	X
g9835	UPM1	chromosome_9:4586969-4590701				7.73743	1.91847	6.51912	22.7734	18.5796		0.247947	0.842543	2.94328	2.40126		Stag30
g9838		chromosome_9:4612514-4617139				7.81325	16.2538	20.3446	13.2512	11.4168		2.08029	2.60386	1.69599	1.46121		Hump1
g9839		chromosome_9:4617611-4620159				2.33871	49.753	31.9071	7.56651	1.47943		21.2737	13.643	3.23533	0.632584		Arch2
g9847		chromosome_9:4678914-4680920				0.911289	9.09498	15.3051	4.34991	1.25676		9.98035	16.795	4.77336	1.3791		Arch2
g9856	TRP15	chromosome_9:4724249-4744100				5.93887	4.59457	20.3749	17.8513	3.54508		0.773644	3.43077	3.00584	0.596928		Hump2
g9866		chromosome_9:4829190-4835010	NP_071909.1	SIL1	nucleotide exchange factor SIL1 precursor	7.71742	24.5763	22.7253	12.6135	38.0464		3.18452	2.94468	1.63442	4.92994		UT3
g9879		chromosome_9:4982644-4989540	EAW78538.1	LRRC34	leucine rich repeat containing 34, isoform CRA_b	4.60892	18.2669	38.4414	51.8552	18.1678		3.96338	8.34065	11.2511	3.94188		Arch1	X	X		X
g9903		chromosome_9:5127225-5130062				2.16786	8.39687	8.04989	4.72213	5.17605		3.87335	3.71329	2.17824	2.38763		Stag3
g9904		chromosome_9:5130205-5134760	NP_057092.2	DYNC2LI1	cytoplasmic dynein 2 light intermediate chain 1 isoform 1	20.771	68.6427	138.911	110.399	36.8706		3.30474	6.68774	5.31505	1.7751		Arch2	X	X		X
g9905		chromosome_9:5135015-5138927				1.62567	8.09519	11.9451	2.4505	1.78996		4.9796	7.3478	1.50738	1.10106		Hump1
g9913		chromosome_9:5179232-5189974				3.47125	20.9543	58.8341	29.9528	5.3084		6.03653	16.949	8.62882	1.52925		Arch2
g9921		chromosome_9:5231832-5234991				2.87546	31.2415	35.7652	9.00143	3.57746		10.8649	12.4381	3.13043	1.24413		Arch2
g9926		chromosome_9:5269821-5275868				4.67203	14.3032	30.4147	24.7344	11.4056		3.06145	6.50995	5.29414	2.44125		Arch1
g9970		chromosome_9:5559272-5561814				1.11164	27.2151	42.3689	5.95791	0.791261		24.4819	38.1139	5.35957	0.711796		Hump1
g9977	FAP28	chromosome_9:5606546-5615562				2.70239	1.51007	5.4824	8.68242	6.16062		0.558791	2.02872	3.21287	2.27969		Stag10	X	X
g10019		chromosome_9:5885871-5894857	NP_663306.1	MAP3K7	mitogen-activated protein kinase kinase kinase 7 isoform D	6.54328	17.5639	43.9423	26.7432	14.3225		2.68427	6.71564	4.08712	2.18889		Arch1
g10036		chromosome_9:6015085-6027069	NP_055455.3	TTLL4	tubulin polyglutamylase TTLL4	2.31465	2.61935	8.84399	2.90784	2.62331		1.13164	3.82088	1.25628	1.13335		Pulse10
g10045		chromosome_9:6087489-6099635				1.41269	2.92663	10.9208	4.65055	1.86244		2.07167	7.7305	3.29198	1.31836		Arch2
g10046		chromosome_9:6099719-6102549				1.38223	4.0876	13.6486	4.88553	1.98808		2.95725	9.87433	3.53453	1.43831		Arch2
g10050		chromosome_9:6131243-6133956				1.45178	2.74519	3.97566	3.34003	1.75712		1.89091	2.73847	2.30064	1.21032		Hump2
Cre09.g405250		chromosome_9:6131275-6133705				2.90495	4.66209	10.7528	6.04308	2.63011		1.60488	3.70154	2.08027	0.905389		Hump2
Cre09.g405650		chromosome_9:6153149-6156735	NP_001009182.1	GEMIN2	gem-associated protein 2 isoform beta	1.23858	0.487309	0.210817	1.64615	3.3811		0.393442	0.170209	1.32906	2.72982		Stag60
Cre09.g407100		chromosome_9:6430968-6435144	AAH00219.2	MRPS5	MRPS5 protein, partial	6.44038	4.04944	3.37438	10.9467	28.3745		0.628758	0.523941	1.6997	4.40572		Stag60
Cre09.g407200		chromosome_9:6460368-6469508	AAH68517.1	RETSAT	Retinol saturase (all-trans-retinol 13,14-reductase)	3.57096	5.23207	12.8108	17.8278	8.85504		1.46517	3.58749	4.99244	2.47974		Stag10
Cre09.g407750		chromosome_9:6530290-6531830				3.26248	25.0414	53.0175	33.8098	11.1031		7.67557	16.2507	10.3632	3.40327		Arch1	X
Cre09.g409050		chromosome_9:6737874-6742084	NP_001263249.1	YOD1	ubiquitin thioesterase OTU1 isoform 2	5.36896	3.33944	6.8623	10.3638	13.9928		0.62199	1.27814	1.93032	2.60624		Stag60
Cre09.g409600		chromosome_9:6798666-6802144				5.02384	44.405	55.0162	20.8058	8.30712		8.83886	10.951	4.14141	1.65354		Arch2	X
Cre09.g410400		chromosome_9:6931299-6934776				2.55235	1.61086	0.391496	4.25316	9.60254		0.631128	0.153386	1.66637	3.76223		Stag60
Cre09.g410750	NII1	chromosome_9:6978921-6984869				0.37888	0.845998	1.91193	5.54932	2.55863		2.23289	5.04627	14.6466	6.75314		Arch1
g10181		chromosome_9:7020079-7026195				1.21827	0.492803	0.347329	2.84626	3.26599		0.40451	0.2851	2.33631	2.68084		Stag30
Cre09.g411450		chromosome_9:7053839-7059715	EAW65755.1	DNAAF2	chromosome 14 open reading frame 104, isoform CRA_a	4.87104	33.1583	91.9429	42.7938	6.30796		6.80723	18.8754	8.78535	1.29499		Arch2				X
Cre09.g412300	TIM16	chromosome_9:7203013-7206879	NP_057153.8	PAM16	mitochondrial import inner membrane translocase subunit TIM16	9.44087	8.32122	8.88224	25.0831	28.7411		0.881404	0.940829	2.65686	3.04433		Stag30				X
Cre09.g413150		chromosome_9:7391375-7396630				1.37707	4.20786	7.32588	4.9539	4.82899		3.05566	5.3199	3.59742	3.50671		Stag3
Cre09.g413650		chromosome_9:7461329-7470005				3.03248	2.02053	2.43116	8.49293	5.24772		0.666296	0.801707	2.80065	1.7305		Pulse30
Cre09.g413900		chromosome_9:7493182-7497407	EAX09068.1	KDELC1	KDEL (Lys-Asp-Glu-Leu) containing 1, isoform CRA_b	10.9997	12.6381	28.5074	31.3134	13.9758		1.14895	2.59165	2.84675	1.27056		Hump2
Cre09.g413950		chromosome_9:7497409-7508575				3.2565	7.2036	32.7676	15.6703	6.36695		2.21207	10.0622	4.81201	1.95515		Arch2
Cre09.g414050		chromosome_9:7515065-7519418	NP_003698.1	RUVBL1	ruvB-like 1	26.1038	106.907	181.376	200.964	69.7157		4.09546	6.94826	7.69865	2.67071		Arch1			X	X
g10290		chromosome_9:7696581-7700717				8.51524	76.868	109.539	41.3026	16.5964		9.02711	12.8639	4.85043	1.94902		Arch2	X	X
Cre09.g416550	MBO2	chromosome_9:7817055-7823941	AAH36053.1	CCDC146	Coiled-coil domain containing 146	12.8945	48.7121	118.01	129.644	41.5208		3.77774	9.15196	10.0542	3.22004		Arch1	X	X
Cre09.g416750	CCT2	chromosome_9:7844891-7849853	NP_006422.1	CCT2	T-complex protein 1 subunit beta isoform 1	31.9987	98.8445	162.975	156.145	60.6025		3.08902	5.09318	4.87973	1.89391		Arch2			X
Cre09.g416950		chromosome_9:7868121-7871618	NP_476499.1	DUSP4	dual specificity protein phosphatase 4 isoform 2	8.15859	16.1592	27.0258	15.6825	8.51701		1.98064	3.31256	1.92221	1.04393		Pulse10				X
g18091		scaffold_18:100635-103375				1.92059	7.1832	4.43524	0.955368	2.06769		3.7401	2.30931	0.497435	1.07659		Hump2
g18112	FAP281	scaffold_18:219164-232010				4.51906	20.4728	67.7848	62.6476	21.3946		4.53032	14.9998	13.863	4.7343		Arch1			X
g18115	FAP21	scaffold_18:241369-245200	AAH28198.1	EFHB	EF-hand domain family, member B	9.22514	57.2918	110.262	85.2587	23.0004		6.2104	11.9523	9.242	2.49323		Arch1	X
g18117	FMG1-A	scaffold_18:253430-268819				110.575	241.436	997.491	960.781	821.447		2.18346	9.02095	8.68895	7.42887		Arch1	X	X
g18121		scaffold_19:8275-22137	EAW87408.1	KIF12	kinesin family member 12, isoform CRA_d	4.71728	3.20172	15.0558	9.13009	4.36428		0.678722	3.19163	1.93546	0.925169		Pulse10
g18129		scaffold_19:78929-89155	NP_065130.1	CAMK1D	calcium/calmodulin-dependent protein kinase type 1D isoform 1	28.0445	58.4011	115.472	131.5	53.8557		2.08244	4.11746	4.68898	1.92037		Arch2
g18163		scaffold_21:22105-29063				0.506376	1.24777	4.61996	1.95003	0.753946		2.46412	9.12358	3.85095	1.48891		Arch2
g18182		scaffold_21:108245-113702				0.403701	0.97284	3.10195	1.43356	0.540832		2.4098	7.68378	3.55104	1.33968		Arch2
g18201		scaffold_22:5629-8013				0.809388	2.40598	5.05956	3.38734	2.08811		2.97259	6.25109	4.18506	2.57986		Arch1
g18212		scaffold_22:76522-79535				0.0907449	0.123119	0.0798137	0.12239	0.232715		1.35676	0.879539	1.34873	2.5645		Stag30
g18231		scaffold_23:19119-20545				3.56113	4.6481	2.91903	267.316	5.70847		1.30523	0.819692	75.0649	1.60299		Pulse30
g18234		scaffold_23:38234-42317				1.46749	4.50271	8.66754	5.76061	3.67056		3.06831	5.90637	3.92549	2.50125		Arch1
g18298		scaffold_26:73065-75328				5.7778	42.3757	69.8209	40.0118	8.71865		7.33423	12.0843	6.92509	1.50899		Arch2
g18339		scaffold_32:11145-13407				0.655084	1.69156	6.8298	2.4404	1.12547		2.5822	10.4258	3.72532	1.71805		Pulse10
g18340		scaffold_32:13475-16727				0.357461	0.801174	3.34379	1.40165	0.560422		2.24129	9.35428	3.92113	1.56779		Arch2
g18342		scaffold_32:28085-32600				1.57055	2.18327	4.64923	3.72333	2.7572		1.39013	2.96026	2.37072	1.75556		Hump2
g18349		scaffold_33:37553-38365	NP_570967.1	DYNLRB2	dynein light chain roadblock-type 2	33.5061	83.0362	166.536	227.572	119.66		2.47824	4.97032	6.79196	3.57129		Arch1			X
g18373		scaffold_38:519-3385				2.63029	1.99655	0.905301	14.04	1.24821		0.759061	0.344183	5.33781	0.474552		Pulse30
g18385		scaffold_42:2-1490				1.57043	14.6367	49.5373	54.9624	56.4222		9.32019	31.5438	34.9983	35.9279		Stag3
g18398		scaffold_46:7625-9984				6.84121	49.7998	82.5064	47.205	10.4137		7.27938	12.0602	6.9001	1.5222		Arch2
g18405		scaffold_49:2845-13002	EAW95222.1	PCDP1	hCG17324, isoform CRA_b	4.60125	7.37132	36.4798	51.5225	12.6554		1.60203	7.92824	11.1975	2.75043		Stag10	X	X
g18409		scaffold_51:148-2835	NP_112214.1	NUAK2	NUAK family SNF1-like kinase 2	2.5344	14.4295	30.8185	8.3488	3.04665		5.69346	12.1601	3.29419	1.20212		Arch2
g18410		scaffold_51:2975-11223				1.36744	1.12099	9.80262	4.36516	1.9094		0.819773	7.16859	3.19221	1.39633		Pulse10
