# Supplementary material for: Identification of Cilia Genes That Affect Cell-Cycle Progression Using Whole-Genome Transcriptome Analysis in Chlamydomonas reinhardtti
Source: G3 (Bethesda). 2013 Jun 1;3(6):979–91. doi: 10.1534/g3.113.006338 (PMC3689809; doi:10.1534/g3.113.006338)
Supplement: Supporting Information [file supp_g3.113.006338_TableS4.xlsx]

## Sheet: Sheet1
Locus Name	Gene Name	FPKM values (transcript level)						Fold change normalized to pre levels
IFT Complex B		pre	3 min	10 min	30 min	60 min		3 min	10 min	30 min	60 min		Expression pattern
Cre17.g723600	IFT81	8.16843	34.1294	57.1142	43.2661	21.7671		4.17821	6.99207	5.29675	2.66478		Arch1
Cre01.g027950	IFT74	11.8964	54.4163	96.7333	86.6672	36.2491		4.57418	8.13131	7.28516	3.04706		Arch1
Cre01.g047950	IFT27	10.7118	44.9397	87.9191	100.942	26.9584		4.19535	8.20769	9.42344	2.5167		Arch1
Cre10.g450350	IFT25	11.411	50.4546	105.715	118.853	30.2425		4.42158	9.26431	10.4157	2.65029		Arch1
Cre07.g335750	IFT88	19.4746	65.5863	147.585	183.919	57.7492		3.36779	7.57833	9.44405	2.96536		Arch1
Cre04.g219250	IFT52	33.5979	141.565	250.607	226.017	69.4829		4.21351	7.45901	6.72712	2.06807		Arch1
Cre07.g342200	FAP259 (IFT70)	11.9548	60.0281	131.141	124.467	36.7944		5.02126	10.9697	10.4115	3.07779		Arch1
g5332	(IFT46)	26.9729	126.442	205.01	240.763	81.2724		4.68774	7.60059	8.92611	3.01311		Arch1
Cre17.g703900	IFT172	12.0886	53.9525	150.19	114.348	28.958		4.46309	12.4241	9.45916	2.39548		Arch1
Cre03.g204150	IFT80	19.4524	94.5713	172.343	172.606	48.3605		4.86168	8.85973	8.87325	2.48609		Arch1
Cre10.g467000	IFT57	27.2459	164.95	242.342	114.556	45.1858		6.05412	8.89462	4.20452	1.65844		Arch2
Cre02.g089950	IFT20	33.5696	140.827	240.454	280.628	118.431		4.19508	7.16285	8.35959	3.52792		Arch1
Cre01.g039200	(IFT22)	14.8592	57.4812	97.8025	90.1036	31.3822		3.86839	6.58195	6.06383	2.11197		Arch1
Cre17.g721250	FAP22	18.2915	91.1146	173.994	118.835	34.8851		4.98125	9.51229	6.49673	1.90718		Arch2
g11546	(DYF13)	12.1784	53.5724	106.927	103.88	29.0489		4.39897	8.78005	8.52986	2.38528		Arch1
g11651	IFT54	20.4447	207.168	320.382	152.95	49.5512		10.1331	15.6707	7.48116	2.42367		Arch1
IFT Complex A
Cre13.g572700	IFT144	12.5501	32.053	89.3446	110.544	34.6112		2.554	7.11903	8.80822	2.75784		Arch1
Cre08.g362650	IFT140	11.8963	24.6486	82.9088	116.758	39.7387		2.07196	6.96929	9.81465	3.34043		Arch1
Cre06.g268800	IFT139	12.0075	17.1577	52.4335	69.2784	24.3017		1.42892	4.36673	5.76959	2.02388		Stag10
g1272	(IFT122)	14.4307	29.0877	69.1431	88.4701	43.6644		2.01568	4.79139	6.13069	3.0258		Arch1
Cre11.g475000	IFT121	11.4303	29.5597	77.2654	100.17	35.3486		2.58608	6.7597	8.76355	3.09253		Arch1
Cre06.g251200	IFT43	13.4409	61.3701	109.065	101.377	30.3315		4.56592	8.11441	7.54243	2.25666		Arch1
Anterograde motor
Cre17.g730950	FLA10	18.8697	47.6563	94.6454	94.537	34.0194		2.52555	5.01573	5.00999	1.80286		Arch2
Cre12.g522550	FLA8	17.5051	44.5537	101.955	108.935	48.3284		2.54518	5.8243	6.22304	2.76082		Arch1
Cre10.g449250	KAP1	15.999	57.5051	108.7	83.0197	24.5951		3.59429	6.79417	5.18906	1.53729		Arch2
Retrograde motor
Cre06.g250300	DHC1b	15.1507	10.1602	62.9039	64.8377	43.4068		0.670609	4.15188	4.27952	2.865		Stag10
g9904		20.771	68.6427	138.911	110.399	36.8706		3.30474	6.68774	5.31505	1.7751		Arch2
Cre02.g110950	FAP133	7.64205	32.603	62.2309	50.0806	14.7597		4.26626	8.14322	6.55329	1.93138		Arch2
Cre03.g181150	FLA14	250.099	1027.54	1472.53	1915.92	1272.38		4.10853	5.88779	7.66065	5.08751		Stag3
Proteins in purified axonemal dyneins
Cre05.g244250	DHC6	6.62042	4.089	37.7997	67.2787	27.912		0.617635	5.70956	10.1623	4.21605		Stag10
g2194	(DHC5)	7.40235	3.34084	13.3396	34.2065	24.0341		0.451322	1.80208	4.62103	3.24682		Stag30
g9720	DHC2	8.40078	7.21785	58.8857	93.9778	49.3937		0.859188	7.00955	11.1868	5.87966		Stag10
Cre16.g685450	DHC8	6.47696	4.64309	42.0791	49.5307	18.8776		0.716863	6.49674	7.64721	2.91458		Hump2
Cre12.g484250	DHC1	11.4369	9.02492	68.3627	85.2279	41.438		0.789105	5.97738	7.45201	3.62318		Stag10
Cre12.g555950	DHC11	2.66199	1.70679	2.59504	15.3487	4.50038		0.641171	0.97485	5.76587	1.69061		Pulse30
Cre14.g624950	DHC10	8.07269	4.16316	37.7	60.3675	39.594		0.515709	4.67007	7.47799	4.90468		Stag10
Cre02.g107350	DHC4	3.41542	1.93963	4.44911	20.5721	5.76302		0.567904	1.30265	6.0233	1.68735		Pulse30
Cre06.g265950	DHC3	2.32702	1.72313	2.82807	9.8462	3.98902		0.740488	1.21532	4.23125	1.71422		Pulse30
g16722	IDA7 (IC140)	11.706	58.1343	128.134	130.391	33.0746		4.9662	10.946	11.1388	2.82544		Arch1
Cre12.g520950	BOP5 (IC138)	8.80917	43.0034	97.873	102.308	24.285		4.88166	11.1104	11.6138	2.75679		Hump2
Cre14.g631200	FAP94 (IC97)	5.07419	34.6298	87.9158	95.934	18.4046		6.8247	17.3261	18.9063	3.6271		Arch1
Cre01.g029150	(ODA7)	10.9883	183.185	261.621	59.6002	4.01011		16.6709	23.8091	5.42397	0.364944		Arch2
Cre13.g603700	(actin)	78.0966	76.6472	88.4235	148.66	210.484		0.981441	1.13223	1.90354	2.69517		Stag60
g2920	ODA11	14.4505	25.2776	108.283	73.7429	66.5395		1.74925	7.49337	5.10314	4.60465		Stag10
Cre09.g403800	ODA4	16.1523	16.184	99.0707	71.9569	61.6201		1.00196	6.13354	4.4549	3.81494		Stag10
Cre11.g476050	ODA2	21.7531	22.4431	112.195	93.0888	66.8703		1.03172	5.15766	4.27933	3.07406		Stag10
Cre12.g506000	ODA6	35.259	153.786	283.56	335.204	132.396		4.36161	8.0422	9.50691	3.75496		Arch1
Cre12.g536550	ODA9	36.9143	150.02	265.648	288.283	80.299		4.06401	7.19634	7.80952	2.17528		Arch1
Cre02.g092850	DLC1	14.9943	117.599	212.893	244.806	74.8676		7.84291	14.1983	16.3266	4.99307		Arch1
Cre12.g527750	ODA12	22.6757	81.6962	148.18	188.687	93.7543		3.60281	6.53475	8.32111	4.13457		Arch1
Cre12.g528850	DLC3	27.7337	142.008	239.321	284.84	130.943		5.12041	8.62925	10.2705	4.72144		Arch1
Cre01.g051250	DLC4	25.6025	82.0987	142.17	195.62	98.0043		3.20667	5.55297	7.64066	3.82792		Arch1
Cre17.g714250	DLC5	24.7969	80.8734	134.224	174.598	95.6685		3.26143	5.41293	7.04112	3.85808		Arch1
Cre03.g181150	FLA14	250.099	1027.54	1472.53	1915.92	1272.38		4.10853	5.88779	7.66065	5.08751		Stag3
Cre03.g187200	ODA13	23.2669	95.2333	153.372	178.913	57.2324		4.09308	6.59185	7.68959	2.45982		Arch1
Cre08.g376550	DLC7a	32.0789	79.88	161.071	218.802	115.704		2.49011	5.02109	6.82075	3.60686		Arch1
Cre12.g546400	DLC7b	31.4605	154.706	265.795	347.241	174.482		4.91747	8.44853	11.0374	5.54607		Arch1
Cre10.g428850	(LC9)	24.2866	107.72	189.079	248.883	116.61		4.43537	7.78532	10.2477	4.80141		Arch1
Cre12.g527800	MOT24	9.52612	41.3404	67.4385	97.4186	50.2395		4.33969	7.07933	10.2265	5.27387		Arch1
Cre17.g703850	(DC1)	26.6254	172.284	302.924	231.832	55.9365		6.47066	11.3773	8.70717	2.10087		Arch1
Cre16.g666150	(DC2)	38.2259	246.241	455.084	236.056	76.9332		6.44173	11.9051	6.17529	2.01259		Arch1
Cre14.g617550	ODA14	25.6	194.836	349.766	294.567	78.3529		7.61078	13.6627	11.5065	3.06066		Arch1
Cre01.g004250	TCTEX1	31.2168	122.613	210.749	229.206	86.416		3.92779	6.75114	7.34239	2.76825		Arch1
g9776	(Tctex2b)	18.4038	133.008	212.613	178.744	48.228		7.2272	11.5527	9.71234	2.62055		Arch1
g3654	(NAP)	3.71582	4.93871	20.1887	171.309	570.933		1.3291	5.43317	46.1026	153.649		Stag10
Cre12.g494800	IDA4	45.4081	118.768	218.736	317.366	192.965		2.61557	4.81711	6.98919	4.24957		Arch1
Cre11.g468450	(centrin)	55.3292	146.218	186.223	180.8	77.3997		2.64269	3.36573	3.26771	1.39889		Arch2
Cre03.g186300	FAP146	9.24713	35.2734	67.7451	77.3395	23.7493		3.81452	7.32607	8.36362	2.56829		Arch1
g8826	(p44)	11.01	55.8553	110.932	148.063	48.0448		5.07314	10.0756	13.448	4.36374		Arch1
Radial spoke proteins
Cre03.g201900	RSP1	18.9994	101.807	182.352	217.838	99.2762		5.35843	9.59778	11.4655	5.22523		Arch1
Cre10.g427300	RSP2	15.2523	144.674	243.669	129.062	32.6459		9.48539	15.9759	8.46181	2.14039		Arch1
Cre06.g291700	RSP3	32.7777	273.455	371.58	123.743	51.6927		8.34271	11.3364	3.77522	1.57707		Hump1
Cre05.g242500	RSP4	27.3079	177.013	249.565	270.84	86.9306		6.48212	9.13893	9.91801	3.18335		Stag3
Cre12.g544000	RSP5	26.6631	145.599	241.359	290.926	109.362		5.46069	9.05217	10.9112	4.10162		Arch1
Cre05.g242550	RSP6	13.9917	93.5837	152.724	182.831	58.7841		6.68852	10.9153	13.0671	4.20136		Arch1
Cre07.g347050	RSP7	12.9396	69.1107	134.498	185.692	79.5325		5.34102	10.3943	14.3507	6.14644		Arch1
Cre02.g078600	RSP8	9.76643	44.3649	82.2241	85.0032	21.1581		4.54259	8.41905	8.70361	2.16641		Arch1
Cre07.g330200	RSP9	33.1616	253.016	401.118	461.111	135.063		7.62979	12.0959	13.905	4.07287		Arch1
Cre01.g005450	RSP10	29.312	114.33	221.488	287.343	139.291		3.90045	7.55622	9.80291	4.75201		Arch1
Cre10.g465250	RSP11	17.1103	141.707	227.578	249.78	69.0413		8.28197	13.3006	14.5982	4.03507		Arch1
Cre02.g114700	CYN17	23.328	137.606	193.216	205.365	95.4844		5.89875	8.28258	8.80337	4.09312		Arch1
Cre14.g617500	RSP14	6.43297	41.6335	80.7435	63.8144	17.5503		6.47189	12.5515	9.9199	2.72818		Arch1
Cre12.g511050	RSP16	17.7563	165.899	267.987	267.316	63.0887		9.34311	15.0925	15.0547	3.55303		Arch1
Cre07.g340400	RSP17	4.16448	70.1221	161.38	60.5761	7.55948		16.8381	38.7515	14.5459	1.81523		Arch2
Cre03.g178150	CAM1	333.066	584.956	807.681	942.379	873.6		1.75628	2.42499	2.82941	2.6229		Stag10
Cre03.g181150	FLA14	250.099	1027.54	1472.53	1915.92	1272.38		4.10853	5.88779	7.66065	5.08751		Stag3
Cre16.g654300	RSP23	10.2541	111.182	198.046	165.904	39.4416		10.8427	19.3138	16.1793	3.84642		Arch1
Central pair proteins
Cre10.g434400	PF6	11.1053	44.0938	100.47	116.416	30.4504		3.97052	9.04703	10.4829	2.74197		Arch1
Cre02.g112100	FAP101	4.96198	11.9259	30.7316	33.1787	13.5893		2.40346	6.19341	6.68658	2.73868		Arch1
Cre06.g256450	FAP119	4.39947	39.2931	66.2356	52.1477	11.4036		8.93133	15.0554	11.8532	2.59204		Arch1
g9637	FAP114	10.7007	50.334	85.819	78.4911	23.6251		4.7038	8.01994	7.33514	2.20781		Arch1
Cre17.g729850		20.9703	95.1698	162.03	199.328	74.0254		4.53831	7.72664	9.50525	3.53001		Arch1
Cre03.g178150	CAM1	333.066	584.956	807.681	942.379	873.6		1.75628	2.42499	2.82941	2.6229		Stag10
Cre12.g519950	FAP42	6.80594	26.3812	72.892	64.0892	14.9067		3.8762	10.7101	9.41666	2.19025		Arch1
Cre03.g183200	CPC1	8.38573	40.3374	88.1595	85.3121	29.1553		4.81024	10.513	10.1735	3.47678		Arch1
Cre03.g168200	FAP69	9.16625	53.9405	91.664	76.9405	15.5375		5.88469	10.0002	8.39389	1.69508		Arch2
g9777	PF16	28.4535	192.297	330.836	345.027	87.8972		6.75829	11.6273	12.126	3.08915		Arch1
Cre01.g025400	(hydin)	5.82404	7.87609	57.8836	65.2533	16.8407		1.35234	9.93874	11.2041	2.89158		Hump2
Cre02.g073750	KLP1	9.98004	56.7201	108.427	59.3572	15.8132		5.68335	10.8644	5.94759	1.58448		Arch2
Cre04.g227900	PF20	13.4895	63.7247	139.273	176.728	58.0684		4.72402	10.3245	13.1012	4.30471		Arch1
